# Supplementary material for: Virtual screening, optimization and molecular dynamics analyses highlighting a pyrrolo[1,2-a]quinazoline derivative as a potential inhibitor of DNA gyrase B of Mycobacterium tuberculosis
Source: Sci Rep. 2022 Mar 18;12:4742. doi: 10.1038/s41598-022-08359-x (PMC8933452; doi:10.1038/s41598-022-08359-x)
Supplement: Supplementary file 2 — Supplementary Information 2. [file 41598_2022_8359_MOESM2_ESM.xlsx]

## Sheet: Table S1. MDVS
Table S1. Virtual screening of 5,462 natural products and four controls
Ligands	LeDock	PLANTS	Vina
ZINC000008660410_ANP	-12.6	-88.33	-10.2
ZINC000011524400_ATP	-11.7	-97.54	-9.8
ZINC000012462120	-11.1	-108.163	-9.9
ZINC000012371911	-10.3	-98.5223	-8.8
ZINC000006023446	-10.2	-116.306	-9.9
ZINC000032944313	-10.2	-113.287	-9.4
ZINC000002192326	-9.96	-88.5923	-8.7
ZINC000035427890	-9.85	-108.644	-7.6
ZINC000012462140	-9.8	-100.178	-9.4
ZINC000008577218	-9.72	-88.5404	-10.5
ZINC000012462126	-9.62	-104.826	-9.7
ZINC000012462127	-9.61	-107.204	-10.7
ZINC000001951062	-9.58	-97.7551	-9.7
ZINC000012411899	-9.56	-96.221	-9.1
ZINC000169765374	-9.42	-93.4521	-9.6
ZINC000002192336	-9.38	-103.973	-9.4
ZINC000169692033	-9.35	-90.456	-9.1
ZINC000033836977	-9.34	-90.4099	-9.1
ZINC000012657772	-9.33	-90.3312	-9.1
ZINC000001077856	-9.32	-105.044	-8.6
ZINC000001529323	-9.26	-86.9864	-11.2
ZINC000002023887	-9.22	-82.0484	-8.8
ZINC000001995765	-9.2	-86.9783	-8.4
ZINC000006230369	-9.18	-79.0159	-8.2
ZINC000008782690	-9.17	-96.7285	-9.9
ZINC000002132907	-9.12	-82.5134	-8.9
ZINC000033258029	-9.12	-87.3221	-10.1
ZINC000040309506	-9.12	-98.8974	-11.5
ZINC000006079758	-9.11	-89.7394	-9.6
ZINC000065074720	-9.1	15.692	-10
ZINC000006920406	-9.09	-87.495	-10.4
ZINC000012412330	-9.09	-106.17	-10.4
ZINC000009609939	-9.07	-103.933	-8.7
ZINC000012412521	-9.07	-95.6583	-9.5
ZINC000012427856	-9.06	-78.7972	-9.6
ZINC000012427849	-9.04	-85.0684	-8.7
ZINC000012462133	-9.03	-94.7421	-9.4
ZINC000002449184	-9.02	-81.8276	-8.8
ZINC000169765431	-9.02	-107.511	-9.6
ZINC000012462107	-9.01	-101.885	-8.8
ZINC000012371427	-8.99	-97.5332	-10.2
ZINC000032974322	-8.99	-87.7914	-7.6
ZINC000001749971	-8.98	-84.1846	-9
ZINC000101203065	-8.97	-98.2412	-10.3
ZINC000103575159	-8.97	-99.8394	-9.2
ZINC000008794680	-8.95	-92.7925	-7.2
ZINC000012360239	-8.95	-98.9955	-9.6
ZINC000065074856	-8.95	-78.6308	-10.4
ZINC000012417868	-8.93	-94.9432	-8.9
ZINC000012462129	-8.93	-101.665	-9.4
ZINC000012377432	-8.92	-90.7119	-9.9
ZINC000101207630	-8.92	-98.1494	-10
ZINC000101432602	-8.92	-101.864	-7.6
ZINC000002310654	-8.9	-99.0468	-8.7
ZINC000012411901	-8.9	-97.2695	-9.1
ZINC000169765386	-8.88	-93.2388	-8.8
ZINC000009490164	-8.87	-88.553	-8.4
ZINC000000455859	-8.86	-105.485	-8.8
ZINC000005683197	-8.85	-89.3846	-9.5
ZINC000064799791	-8.85	-85.4093	-10.8
ZINC000004261902	-8.84	-63.3709	-8.6
ZINC000101207550	-8.84	-82.4712	-7.5
ZINC000001134586	-8.83	-90.7407	-8
ZINC000012462146	-8.83	-93.921	-10.1
ZINC000019340795	-8.83	-96.2015	-9.6
ZINC000002087763	-8.82	-28.6524	-10.1
ZINC000000851780	-8.8	-98.6905	-9.3
ZINC000003027549	-8.79	-76.1449	-8
ZINC000006767783	-8.78	-97.7031	-8.7
ZINC000012413375	-8.78	-91.527	-9.3
ZINC000065074697	-8.78	18.388	-8.6
ZINC000102739637	-8.76	-88.6283	-9.5
ZINC000012427846	-8.75	-90.2917	-8.8
ZINC000001738754	-8.74	-88.0707	-9.8
ZINC000046915850	-8.74	-108.231	-9.9
ZINC000012296975	-8.73	-80.7958	-8.4
ZINC000169775844	-8.73	-103.448	-6.9
ZINC000012462112	-8.71	-101.032	-9.4
ZINC000000626346	-8.69	-99.5558	-10.3
ZINC000008589839	-8.69	-25.5951	-9.9
ZINC000008783043	-8.69	-104.162	-10.2
ZINC000009661641	-8.69	-105.374	-9.8
ZINC000021177944	-8.69	-92.0472	-9.4
ZINC000004558040	-8.68	-90.1297	-9.5
ZINC000021793750	-8.68	-95.2471	-10.3
ZINC000021923267	-8.68	-99.3305	-8.9
ZINC000064859168	-8.68	-94.1501	-9.4
ZINC000000804656	-8.67	-50.5177	-8.5
ZINC000001073544	-8.66	-87.594	-9.4
ZINC000004815803	-8.66	-96.0925	-9.6
ZINC000065074882	-8.65	10.134	-10.1
ZINC000002133503	-8.63	-87.4977	-9.7
ZINC000012413721	-8.63	-97.0479	-9
ZINC000101204764	-8.63	-105.249	-8.4
ZINC000000947759	-8.62	-101.108	-8.7
ZINC000009527835	-8.62	-100.883	-8.6
ZINC000009680638	-8.62	-85.6318	-9.9
ZINC000012462163	-8.61	-98.6168	-9.6
ZINC000032974950	-8.61	-108.62	-10.1
ZINC000001428903	-8.6	-57.0982	-8.7
ZINC000002501666	-8.6	-80.9001	-8.8
ZINC000054992094	-8.6	-46.8631	-8.1
ZINC000033013010	-8.58	-108.088	-10.1
ZINC000033276677	-8.58	-51.8215	-7.9
ZINC000012005859	-8.57	-85.4772	-8.4
ZINC000012360244	-8.57	-91.5603	-9.7
ZINC000012413576	-8.56	-88.7304	-8.6
ZINC000004112975	-8.55	-107.88	-9.6
ZINC000012462109	-8.55	-102.245	-10.1
ZINC000169770239	-8.55	-96.7351	-9.5
ZINC000000669624	-8.54	-103.774	-9.1
ZINC000000671043	-8.54	-96.1402	-10
ZINC000002951050	-8.54	-97.2812	-9.7
ZINC000012413705	-8.53	-91.81	-9.1
ZINC000169770105	-8.53	-66.4073	-7.4
ZINC000032974308	-8.52	-75.4737	-8
ZINC000000116254	-8.51	-80.6929	-9.4
ZINC000012461685	-8.51	-71.8848	-8.8
ZINC000032949182	-8.51	-103.777	-10.6
ZINC000033267235	-8.51	-97.4624	-10
ZINC000101205344	-8.51	-115.815	-8.8
ZINC000002945941	-8.5	-96.4758	-9.8
ZINC000012411979	-8.5	-90.8424	-9.9
ZINC000004328256	-8.49	-100.716	-9.3
ZINC000012462134	-8.49	-83.1267	-7.9
ZINC000065074717	-8.49	15.646	-11.1
ZINC000065074826	-8.49	11.3606	-11.2
ZINC000005031320	-8.48	-61.127	-9
ZINC000085942203	-8.48	-53.2357	-8.5
ZINC000253497458	-8.48	-80.4976	-7.5
ZINC000012462870	-8.46	-97.09	-10.4
ZINC000012653223	-8.46	-79.8688	-8.6
ZINC000096115071	-8.46	-97.288	-8.6
ZINC000065249360	-8.45	-69.7373	-6.4
ZINC000065074880	-8.44	-81.686	-10.9
ZINC000001886296	-8.43	-84.7866	-6.5
ZINC000033130096	-8.43	-101.092	-9
ZINC000000917430	-8.42	-88.7829	-9.6
ZINC000065030349	-8.42	-100.821	-9
ZINC000097999315	-8.42	-94.5835	-9.4
ZINC000003021699	-8.41	-93.9216	-8.1
ZINC000004425478	-8.41	-113.181	-9
ZINC000004740494	-8.41	-91.704	-8.9
ZINC000008595309	-8.41	-90.9584	-8.2
ZINC000012413498	-8.41	-84.5613	-8.6
ZINC000030952823	-8.41	-93.1238	-9.6
ZINC000000851777	-8.4	-72.7663	-9.1
ZINC000008764831	-8.4	-92.9925	-10
ZINC000019625904	-8.4	-88.2765	-9.4
ZINC000020894496	-8.4	-101.902	-10.3
ZINC000064578412	-8.4	-96.2314	-9.2
ZINC000101203056	-8.4	-90.7837	-10.4
ZINC000169771114	-8.4	-99.1546	-7.8
ZINC000009635146	-8.39	-92.0951	-9.2
ZINC000012496717	-8.39	-94.6268	-10.2
ZINC000019625278	-8.39	-75.5053	-10.3
ZINC000002137144	-8.38	-101.197	-8.8
ZINC000012413377	-8.38	-88.0122	-8.9
ZINC000032987002	-8.38	-82.9583	-7.9
ZINC000000709784	-8.37	-87.646	-8.1
ZINC000004375132	-8.37	-63.6853	-8.1
ZINC000012462145	-8.37	-57.4172	-9.1
ZINC000169770156	-8.37	-93.1021	-7.8
ZINC000064887970	-8.36	-109.279	-9.3
ZINC000012411052	-8.35	-94.355	-9.9
ZINC000015842730	-8.35	-93.1167	-8.6
ZINC000033034784	-8.35	-93.2694	-9.1
ZINC000033061822	-8.35	-77.4119	-8
ZINC000098050191	-8.35	-96.0719	-9.2
ZINC000101207981	-8.35	-85.8855	-7
ZINC000004460439	-8.34	-72.6782	-9.4
ZINC000012462160	-8.34	-90.4817	-9.2
ZINC000064759160	-8.34	-90.8589	-8.4
ZINC000169766323	-8.34	-98.7401	-10.5
ZINC000239165221	-8.34	-94.684	-9
ZINC000008610077	-8.33	-100.079	-9.3
ZINC000000940497	-8.32	-79.7875	-9.1
ZINC000012462119	-8.32	-81.8897	-9.5
ZINC000065074806	-8.32	-71.3292	-8
ZINC000000779477	-8.31	-100.664	-9.3
ZINC000000892819	-8.31	-93.7869	-9.4
ZINC000001271972	-8.31	-50.1869	-8.9
ZINC000012462138	-8.31	-103.576	-9.7
ZINC000012462824	-8.31	-86.9778	-9.4
ZINC000065074694	-8.31	4.9309	-10.5
ZINC000065074839	-8.31	11.8875	-10.7
ZINC000065074878	-8.31	14.3451	-10.9
ZINC000001026985	-8.3	-97.8191	-6.9
ZINC000002095615	-8.3	-50.5227	-8.5
ZINC000006942627	-8.3	-109.104	-9.8
ZINC000032974291	-8.3	-46.4616	-8.1
ZINC000239309005	-8.3	-85.2032	-9
ZINC000000852604	-8.29	-63.7737	-8.1
ZINC000008410677	-8.29	-88.0609	-10
ZINC000009623340	-8.29	-95.9436	-9.4
ZINC000012411830	-8.29	-90.3872	-9.4
ZINC000012462244	-8.29	-91.4399	-9.2
ZINC000012462123	-8.28	-91.3649	-8.9
ZINC000020156486	-8.27	-91.4455	-9.6
ZINC000008831432	-8.26	-98.9661	-9.4
ZINC000012414107	-8.26	-84.7065	-9.5
ZINC000012461625	-8.26	-81.2734	-9
ZINC000012661472	-8.26	-99.2465	-9.3
ZINC000013136082	-8.26	-47.0289	-8.9
ZINC000019625931	-8.26	-92.397	-8.9
ZINC000032948786	-8.26	-103.592	-10.5
ZINC000032998413	-8.26	-41.5582	-8
ZINC000070670201	-8.26	-92.4205	-9.6
ZINC000102211606	-8.26	-98.0536	-10.1
ZINC000002828859	-8.25	-94.3823	-7.9
ZINC000008765469	-8.25	-97.7897	-9.5
ZINC000009992900	-8.25	-99.7211	-10.8
ZINC000011996980	-8.25	-91.3063	-10.1
ZINC000035427920	-8.25	-63.9324	-9.1
ZINC000000851804	-8.24	-88.5661	-9.8
ZINC000002140202	-8.24	-99.1113	-9.4
ZINC000004257486	-8.24	-91.3657	-9.5
ZINC000006624118	-8.24	-98.6397	-9.8
ZINC000012360238	-8.24	-88.7823	-8.4
ZINC000012462143	-8.24	-90.071	-9.6
ZINC000012462156	-8.24	-92.765	-10
ZINC000044166212	-8.24	-96.3111	-8.7
ZINC000101205576	-8.24	-101.256	-8.9
ZINC000000031648	-8.23	-98.508	-9.2
ZINC000051498329	-8.23	-39.6069	-9.4
ZINC000000456872	-8.22	-97.2497	-9.2
ZINC000004776094	-8.22	-47.8971	-8.1
ZINC000009589269	-8.22	-99.0818	-10.2
ZINC000012005809	-8.22	-91.1202	-8.8
ZINC000018210700	-8.22	-81.4408	-8.6
ZINC000006058691	-8.21	-94.98	-10.1
ZINC000009119666	-8.21	-88.9606	-8.8
ZINC000065171375	-8.21	-92.0102	-9.1
ZINC000001595470	-8.2	-78.3384	-7.7
ZINC000008442427	-8.2	-92.5003	-8.5
ZINC000062001435	-8.2	-78.9898	-9.7
ZINC000064967998	-8.2	-88.7478	-9.1
ZINC000101204898	-8.2	-91.4788	-9.5
ZINC000032948769	-8.19	-103.942	-11.1
ZINC000000934286	-8.18	-80.2243	-8.8
ZINC000000942755	-8.18	-54.5706	-8.7
ZINC000004570798	-8.18	-88.7254	-8.8
ZINC000009660148	-8.18	-39.8359	-8.7
ZINC000020943142	-8.18	-60.0702	-10.2
ZINC000001088651	-8.17	-98.6953	-8.6
ZINC000002481058	-8.17	-87.4048	-9.6
ZINC000009228171	-8.17	-98.2311	-9.4
ZINC000018068415	-8.17	-97.2299	-9.7
ZINC000064814846	-8.17	-91.6499	-9.6
ZINC000000953723	-8.16	-73.6991	-8.8
ZINC000008612507	-8.16	-93.8055	-10.7
ZINC000008740305	-8.16	-82.9515	-8.9
ZINC000014610717	-8.16	-52.8698	-9
ZINC000015858504	-8.16	-91.2805	-8.7
ZINC000019625915	-8.16	2.3726	-9.4
ZINC000019720172	-8.16	-97.3871	-7.6
ZINC000096220819	-8.16	-85.5477	-7.7
ZINC000015415627	-8.14	-80.6885	-7.3
ZINC000101205131	-8.14	-86.6091	-8.8
ZINC000150415840	-8.14	-92.8215	-8.5
ZINC000000800988	-8.13	-79.2299	-8.8
ZINC000000940092	-8.13	-63.5322	-9
ZINC000008595378	-8.13	-89.963	-9.1
ZINC000012462149	-8.13	-90.3415	-9.6
ZINC000032974317	-8.13	-91.0719	-8.5
ZINC000012413718	-8.12	-90.3765	-8.4
ZINC000012427861	-8.12	-85.3026	-8
ZINC000103575099	-8.12	-86.7604	-10.2
ZINC000169765441	-8.12	-94.0168	-9.2
ZINC000000780282	-8.11	-80.2321	-8.7
ZINC000004909817	-8.11	-86.4415	-9.7
ZINC000004909925	-8.11	-93.3085	-10.2
ZINC000009122219	-8.11	-50.2678	-8
ZINC000012360237	-8.11	-88.4665	-9.1
ZINC000012371345	-8.11	-90.5208	-8.1
ZINC000012427843	-8.11	-78.712	-8.7
ZINC000015415620	-8.11	-68.1759	-8.2
ZINC000065074883	-8.11	9.9262	-10.7
ZINC000000262537	-8.1	-50.8177	-8.7
ZINC000008397448	-8.1	-102.514	-8.6
ZINC000008619476	-8.1	-80.3938	-8.6
ZINC000032974325	-8.1	-83.4337	-8
ZINC000064978141	-8.09	-93.3929	-9.6
ZINC000096222535	-8.09	-97.3679	-9.7
ZINC000101203803	-8.09	-98.1368	-8.3
ZINC000002826777	-8.08	-59.3543	-8.8
ZINC000002848168	-8.08	-104.809	-9.8
ZINC000002952197	-8.08	-92.6012	-9.1
ZINC000065074698	-8.08	15.595	-9.6
ZINC000065210328	-8.08	-90.2002	-8.4
ZINC000065216407	-8.08	-94.6484	-8.6
ZINC000000779469	-8.07	-120.438	-9
ZINC000003033232	-8.07	-91.9226	-10
ZINC000006876307	-8.07	-93.7311	-9
ZINC000012364288	-8.07	-83.6145	-9.3
ZINC000012371570	-8.07	-91.8056	-8.9
ZINC000012413501	-8.07	-95.3778	-9.2
ZINC000012462147	-8.07	-98.7446	-9.9
ZINC000020768012	-8.07	-83.7773	-8.6
ZINC000064578408	-8.07	-97.7196	-9.5
ZINC000065057909	-8.07	-91.3244	-9.1
ZINC000169766614	-8.07	-79.2602	-9.8
ZINC000001083200	-8.06	-95.8017	-8.8
ZINC000003021697	-8.06	9.6175	-7.5
ZINC000005027676	-8.06	-97.614	-9
ZINC000008426139	-8.06	-64.1453	-7.2
ZINC000012462153	-8.06	-93.4734	-9.8
ZINC000065074790	-8.06	-48.4846	-9.3
ZINC000101203763	-8.06	-88.3851	-9.1
ZINC000239302838	-8.06	-110.376	-9.8
ZINC000001818047	-8.05	-112.38	-10.4
ZINC000002628513	-8.05	-100.497	-9.1
ZINC000004487170	-8.05	-93.945	-8.4
ZINC000012371652	-8.05	-95.266	-8.6
ZINC000019338421	-8.05	-102.541	-8.8
ZINC000020609179	-8.05	-94.4117	-10.2
ZINC000012372654	-8.04	-45.8016	-9.2
ZINC000012427862	-8.04	-88.4062	-8.6
ZINC000033130368	-8.04	-97.2512	-9
ZINC000065074665	-8.04	-78.8183	-8.2
ZINC000065074808	-8.04	12.6597	-10.5
ZINC000101722458	-8.04	7.6455	-9.2
ZINC000000258674	-8.03	-68.9238	-8.7
ZINC000000723963	-8.03	-86.7855	-9.6
ZINC000001051281	-8.03	-85.8782	-9.9
ZINC000009406421	-8.03	-81.2387	-9.3
ZINC000012419667	-8.03	-92.1903	-8.6
ZINC000019625232	-8.03	-54.8224	-8.2
ZINC000064568532	-8.03	-86.7001	-9.3
ZINC000065057987	-8.03	-95.4363	-9.1
ZINC000169775838	-8.03	-86.7405	-8.5
ZINC000000890139	-8.02	-107.727	-9.7
ZINC000002099588	-8.02	-103.819	-9.1
ZINC000004826940	-8.02	-97.9571	-10.2
ZINC000008611181	-8.02	-95.9843	-8.7
ZINC000019323600	-8.02	-104.786	-8.5
ZINC000033252541	-8.02	-95.4714	-10.1
ZINC000065074624	-8.02	-81.6921	-10.8
ZINC000000176897	-8.01	9.259	-8.4
ZINC000000253114	-8.01	-96.3511	-8.9
ZINC000001293546	-8.01	-109.306	-9.4
ZINC000012364728	-8.01	-90.0901	-8.9
ZINC000032998315	-8.01	-86.3403	-9.1
ZINC000065245924	-8.01	-80.3063	-9.9
ZINC000002828021	-8	-61.9377	-8.7
ZINC000004112273	-8	-91.7481	-8.9
ZINC000006821422	-8	-77.6723	-8.4
ZINC000012461627	-8	-86.0655	-9.7
ZINC000019625830	-8	-90.2326	-10.6
ZINC000150600537	-8	-101.404	-8.5
ZINC000001782897	-7.99	-84.5624	-7.1
ZINC000002179122	-7.99	-101.784	-8.7
ZINC000009251436	-7.99	-85.3154	-10
ZINC000032987785	-7.99	-85.7918	-8.3
ZINC000032987833	-7.99	-86.4828	-8
ZINC000064968418	-7.99	-88.3571	-9.1
ZINC000065074716	-7.99	-61.7907	-9.1
ZINC000103666966	-7.99	-96.471	-8.9
ZINC000000182490	-7.98	-93.5476	-9.2
ZINC000001456335	-7.98	-92.4498	-8.9
ZINC000009660261	-7.98	-39.9359	-9.2
ZINC000013551124	-7.98	-95.3662	-8.5
ZINC000015843146	-7.98	-80.4421	-8.2
ZINC000033283707	-7.98	-89.6021	-9.6
ZINC000102530476	-7.98	-103.951	-9.3
ZINC000005152238	-7.97	-71.9658	-7.8
ZINC000012412500	-7.97	-85.8246	-9
ZINC000012427867	-7.97	-79.4124	-8.5
ZINC000019324024	-7.97	-102.998	-9.3
ZINC000035430719	-7.97	-90.8324	-9.1
ZINC000040309846	-7.97	-99.7717	-10.5
ZINC000008912082	-7.96	-96.4682	-8.9
ZINC000012419302	-7.96	-89.733	-7.8
ZINC000019625883	-7.96	-92.7093	-7.5
ZINC000044167969	-7.96	-86.9634	-9.4
ZINC000064578401	-7.96	-96.6611	-9.7
ZINC000065074872	-7.96	2.17072	-10.5
ZINC000169768394	-7.96	-98.9793	-9.5
ZINC000000851288	-7.95	-96.8291	-10.3
ZINC000001120301	-7.95	-84.3049	-10
ZINC000002095562	-7.95	-99.0951	-8.8
ZINC000004187298	-7.95	-94.2722	-9
ZINC000065085078	-7.95	-88.5743	-9.1
ZINC000169770022	-7.95	-91.4309	-7.7
ZINC000000167151	-7.94	-57.0852	-9.3
ZINC000000856951	-7.94	-68.4585	-9.9
ZINC000001785529	-7.94	-73.3054	-9.4
ZINC000003062331	-7.94	-86.9709	-9
ZINC000032974990	-7.94	-101.421	-10
ZINC000032998421	-7.94	-46.1537	-9
ZINC000065074841	-7.94	-71.3471	-10.7
ZINC000004326366	-7.93	-100.61	-7.9
ZINC000015225609	-7.93	-96.3001	-9.8
ZINC000015842479	-7.93	-84.3733	-8.4
ZINC000065057798	-7.93	-87.7137	-8.8
ZINC000065074864	-7.93	16.662	-9.3
ZINC000103667029	-7.93	-93.5483	-9.8
ZINC000169293691	-7.93	-99.8321	-9.5
ZINC000169766291	-7.93	-99.1532	-8.3
ZINC000169770872	-7.93	-92.1361	-8.2
ZINC000000834437	-7.92	-90.705	-10.7
ZINC000000955676	-7.92	-88.3557	-9.7
ZINC000002212194	-7.92	-105.543	-9.1
ZINC000010257259	-7.92	-92.188	-10.2
ZINC000012372656	-7.92	-104.1	-8.7
ZINC000012463050	-7.92	-89.8195	-9.1
ZINC000033061277	-7.92	-75.504	-8.2
ZINC000040312714	-7.92	-94.9694	-8.7
ZINC000002087761	-7.91	-48.0474	-8.3
ZINC000003645863	-7.91	-43.7422	-8.1
ZINC000004793620	-7.91	-83.4797	-7.8
ZINC000021935368	-7.91	-92.4086	-9.4
ZINC000065074824	-7.91	-74.3154	-10.9
ZINC000000851803	-7.9	12.9613	-9.3
ZINC000008287180	-7.9	-90.6999	-8.6
ZINC000008856628	-7.9	-99.9671	-9.4
ZINC000013346275	-7.9	-69.9056	-9.3
ZINC000018173002	-7.9	-80.5676	-8.7
ZINC000019625864	-7.9	-80.2852	-10.1
ZINC000169771060	-7.9	-103.721	-9
ZINC000000637894	-7.89	-90.3848	-9.5
ZINC000000645844	-7.89	-91.9713	-8.8
ZINC000002575474	-7.89	11.5324	-7.9
ZINC000006821057	-7.89	-57.6118	-8.6
ZINC000009251337	-7.89	-95.5169	-9.8
ZINC000012248578	-7.89	-58.5858	-7.8
ZINC000015681096	-7.89	-97.1756	-9.3
ZINC000065074756	-7.89	-6.29877	-9.6
ZINC000065074789	-7.89	-78.4786	-11.6
ZINC000065113933	-7.89	-89.2581	-7.7
ZINC000169770090	-7.89	-77.0362	-9.2
ZINC000001463691	-7.88	-99.7206	-10.5
ZINC000004143995	-7.88	-101.383	-9.9
ZINC000012372648	-7.88	-101.914	-10
ZINC000012462121	-7.88	-96.6389	-9.9
ZINC000015842510	-7.88	-82.6827	-8.1
ZINC000015953719	-7.88	-90.0619	-8.6
ZINC000065004441	-7.88	-73.9732	-8
ZINC000065074874	-7.88	0.72907	-10.3
ZINC000101209917	-7.88	-79.4017	-8
ZINC000000940496	-7.87	-84.4873	-9.5
ZINC000001061793	-7.87	-39.2513	-8.2
ZINC000003040421	-7.87	-87.7428	-8.3
ZINC000004130992	-7.87	-78.5171	-8.5
ZINC000004184115	-7.87	-95.9246	-8.6
ZINC000009614297	-7.87	-105.183	-10.4
ZINC000012412098	-7.87	-94.1	-9.2
ZINC000012447255	-7.87	-76.9412	-9.1
ZINC000012462103	-7.87	-92.6476	-9.8
ZINC000000371276	-7.86	-84.108	-9.6
ZINC000002751047	-7.86	-77.5854	-7.6
ZINC000002833245	-7.86	-88.1378	-7.7
ZINC000004487666	-7.86	-90.2471	-8.7
ZINC000009882081	-7.86	-69.9586	-8.7
ZINC000012005952	-7.86	-82.1167	-8.7
ZINC000012418822	-7.86	-86.2146	-8.5
ZINC000012462135	-7.86	-91.3623	-9.7
ZINC000016217384	-7.86	-97.3681	-10.5
ZINC000019625892	-7.86	-51.3106	-9.6
ZINC000000535952	-7.85	-29.8662	-9.3
ZINC000001550030	-7.85	-83.8175	-8.2
ZINC000004487696	-7.85	-75.8439	-8.4
ZINC000009250969	-7.85	-102.959	-8.5
ZINC000012447254	-7.85	-89.3411	-9.4
ZINC000019323631	-7.85	-99.6194	-9.3
ZINC000033130408	-7.85	-93.8297	-9.4
ZINC000035536704	-7.85	-95.4219	-8.9
ZINC000064968432	-7.85	-82.8413	-9
ZINC000065030179	-7.85	-97.3929	-9.4
ZINC000169766468	-7.85	-83.6713	-8.6
ZINC000000662309	-7.84	-93.8429	-9
ZINC000002311598	-7.84	-89.4883	-10.4
ZINC000005221983	-7.84	-96.2162	-8.7
ZINC000021168664	-7.84	-88.0226	-8.8
ZINC000035399536	-7.84	-88.4333	-10.8
ZINC000064578335	-7.84	-86.6781	-9
ZINC000004384101	-7.83	-63.3449	-8
ZINC000006943814	-7.83	-92.3603	-10.1
ZINC000009660092	-7.83	-75.7488	-9.9
ZINC000012364282	-7.83	-61.867	-8.7
ZINC000012420715	-7.83	-97.1199	-9.4
ZINC000015723857	-7.83	-90.0496	-10.5
ZINC000018203384	-7.83	-86.1658	-8.9
ZINC000033131041	-7.83	-77.7716	-9
ZINC000169768487	-7.83	-91.1129	-7.7
ZINC000000669599	-7.82	-81.4024	-9.5
ZINC000002951071	-7.82	4.8017	-8.7
ZINC000006119283	-7.82	-83.8414	-8.2
ZINC000012427784	-7.82	-90.3826	-9.1
ZINC000035399264	-7.82	-93.8339	-7.8
ZINC000048990006	-7.82	-87.5684	-10.3
ZINC000065062880	-7.82	-87.5725	-8.7
ZINC000000679519	-7.81	-89.8897	-9.1
ZINC000002735975	-7.81	-86.8965	-6.8
ZINC000004284851	-7.81	-101.057	-10.8
ZINC000006805918	-7.81	-88.7628	-7.7
ZINC000033264009	-7.81	-92.3931	-8.3
ZINC000064989973	-7.81	-90.4404	-10
ZINC000065074728	-7.81	15.716	-10.5
ZINC000101175633	-7.81	-80.4673	-9.5
ZINC000000708431	-7.8	-86.157	-10.9
ZINC000002191248	-7.8	-81.3662	-9
ZINC000002889359	-7.8	-80.5329	-10.4
ZINC000008611178	-7.8	-88.9151	-9.4
ZINC000021650562	-7.8	-83.3989	-9.7
ZINC000065074843	-7.8	12.4685	-9.3
ZINC000086069351	-7.8	-84.2137	-9.1
ZINC000101204980	-7.8	-111.98	-10
ZINC000169770827	-7.8	-85.1997	-8.2
ZINC000001775446	-7.79	-86.7099	-9.2
ZINC000006876231	-7.79	-100.124	-10
ZINC000006942858	-7.79	-85.0152	-8.9
ZINC000006945976	-7.79	-61.8027	-8.2
ZINC000008642690	-7.79	-89.042	-8.6
ZINC000016227201	-7.79	-94.63	-9
ZINC000020180851	-7.79	-97.3963	-8.8
ZINC000035430836	-7.79	-88.7891	-9
ZINC000064989978	-7.79	-104.362	-8.6
ZINC000101204771	-7.79	-81.7404	-7.6
ZINC000001431477	-7.78	-36.4998	-8
ZINC000002284557	-7.78	-91.095	-8.5
ZINC000011647156	-7.78	-60.5684	-9.7
ZINC000035527686	-7.78	-90.8837	-9.1
ZINC000101207794	-7.78	-101.997	-10
ZINC000000792717	-7.77	-90.7492	-9.4
ZINC000002091628	-7.77	-32.905	-12.4
ZINC000002103375	-7.77	-80.0554	-9.2
ZINC000002934131	-7.77	-100.809	-9.7
ZINC000003040428	-7.77	-98.0125	-10.3
ZINC000004731668	-7.77	-95.3439	-9.4
ZINC000008555249	-7.77	-66.8654	-7.1
ZINC000008983790	-7.77	-74.4467	-9.8
ZINC000009660182	-7.77	-75.0588	-9
ZINC000033278901	-7.77	-86.1076	-8.7
ZINC000065031144	-7.77	-63.6758	-8.3
ZINC000065245871	-7.77	-75.2599	-9.7
ZINC000096113678	-7.77	-94.6259	-8.6
ZINC000169770878	-7.77	-90.938	-8.9
ZINC000000217006	-7.76	-86.6154	-8.1
ZINC000000850881	-7.76	-93.7371	-10.9
ZINC000001076065	-7.76	-54.7213	-10
ZINC000002153622	-7.76	-83.1545	-8.3
ZINC000005142611	-7.76	-84.8055	-8
ZINC000010691961	-7.76	-99.5956	-10.4
ZINC000012372645	-7.76	-86.7209	-8.6
ZINC000012462116	-7.76	-66.0456	-8.5
ZINC000013115087	-7.76	-90.1438	-9.7
ZINC000019625835	-7.76	-92.3649	-9.7
ZINC000049411173	-7.76	-99.6878	-9.3
ZINC000064606015	-7.76	-80.637	-9.3
ZINC000064989957	-7.76	-87.7112	-8.2
ZINC000086069246	-7.76	-86.7513	-9
ZINC000102739839	-7.76	-96.4248	-9.5
ZINC000002099553	-7.75	-85.4504	-9
ZINC000002605462	-7.75	-79.4076	-8.2
ZINC000006136419	-7.75	-64.4814	-9.1
ZINC000006873011	-7.75	-46.9794	-9
ZINC000006917923	-7.75	-57.8522	-9.2
ZINC000008964805	-7.75	-41.7493	-7.5
ZINC000009355775	-7.75	-91.1243	-8.5
ZINC000012401787	-7.75	-93.5288	-8.4
ZINC000019323575	-7.75	-98.5112	-11.2
ZINC000033060137	-7.75	-82.5774	-8.8
ZINC000033130999	-7.75	-99.986	-9.4
ZINC000002830879	-7.74	-89.1058	-8.8
ZINC000008860241	-7.74	-107.862	-9.4
ZINC000020574587	-7.74	-76.574	-8.9
ZINC000033261129	-7.74	-81.0219	-9.2
ZINC000064848273	-7.74	-90.7876	-9.4
ZINC000065074659	-7.74	16.315	-8.1
ZINC000065171374	-7.74	-92.7105	-8.7
ZINC000001082572	-7.73	5.9267	-10.2
ZINC000002832707	-7.73	-55.0209	-8.4
ZINC000004680437	-7.73	-51.8152	-9
ZINC000008410379	-7.73	-103.942	-9.2
ZINC000009250956	-7.73	-95.7681	-9.5
ZINC000009543756	-7.73	-90.5338	-9
ZINC000012377430	-7.73	-105.33	-9.9
ZINC000023997121	-7.73	-90.5623	-9
ZINC000064887906	-7.73	-107.077	-10
ZINC000096309726	-7.73	-91.2014	-10
ZINC000101203305	-7.73	-94.6704	-7.7
ZINC000101411540	-7.73	-86.1676	-10.2
ZINC000000155181	-7.72	-73.3658	-8.1
ZINC000001279751	-7.72	-103.464	-9.1
ZINC000002221381	-7.72	-95.4863	-8.9
ZINC000002464508	-7.72	-94.9511	-9
ZINC000002471989	-7.72	-86.1573	-9.6
ZINC000002974884	-7.72	-80.8736	-8.3
ZINC000003627237	-7.72	-103.953	-9.5
ZINC000005220446	-7.72	-82.8405	-9.1
ZINC000008764945	-7.72	-93.3211	-8.6
ZINC000012413902	-7.72	-92.3941	-10.2
ZINC000012447257	-7.72	-85.2754	-8.8
ZINC000015721850	-7.72	-80.6218	-9.5
ZINC000021322146	-7.72	-83.4702	-8.8
ZINC000040312452	-7.72	-92.0564	-8.7
ZINC000055253349	-7.72	-96.0034	-8.8
ZINC000064578394	-7.72	-96.8046	-9.1
ZINC000065030183	-7.72	-83.4779	-8.5
ZINC000065085359	-7.72	-84.8065	-9.1
ZINC000252444376	-7.72	-110.636	-10.5
ZINC000002103730	-7.71	-84.9845	-9.1
ZINC000002501034	-7.71	-50.391	-10.2
ZINC000003035378	-7.71	-94.0656	-8.5
ZINC000003094702	-7.71	-76.0011	-9.2
ZINC000004090858	-7.71	-88.9451	-10.3
ZINC000005030517	-7.71	-83.3924	-8.3
ZINC000005152239	-7.71	-81.6982	-8.2
ZINC000009250970	-7.71	-95.7003	-9.3
ZINC000011689918	-7.71	-80.6177	-7.9
ZINC000012413373	-7.71	-91.2918	-9
ZINC000019323584	-7.71	-75.9811	-8.2
ZINC000019941755	-7.71	-83.1533	-9
ZINC000032949067	-7.71	-102.141	-10.5
ZINC000033012681	-7.71	-80.3878	-8.4
ZINC000033078120	-7.71	-75.5957	-9
ZINC000065111727	-7.71	-94.2152	-10.3
ZINC000217672588	-7.71	-85.0646	-10.1
ZINC000253413337	-7.71	-95.9536	-8.6
ZINC000000121768	-7.7	-87.826	-8.5
ZINC000000623924	-7.7	-95.4665	-9.4
ZINC000001088694	-7.7	-99.2976	-8
ZINC000001778849	-7.7	-87.5952	-8.8
ZINC000006646793	-7.7	-94.5745	-8.2
ZINC000012383616	-7.7	-93.9506	-9.1
ZINC000012427853	-7.7	-88.0299	-8.6
ZINC000035446520	-7.7	-98.8145	-7.6
ZINC000071418212	-7.7	-49.2914	-7.3
ZINC000101203160	-7.7	-92.4996	-8
ZINC000012401852	-7.69	-78.5114	-9.2
ZINC000019320590	-7.69	-98.9182	-8
ZINC000049411310	-7.69	-98.9063	-8.9
ZINC000064848071	-7.69	-99.745	-10
ZINC000064968448	-7.69	-97.8438	-8.7
ZINC000101201773	-7.69	-92.7233	-9.9
ZINC000169765378	-7.69	-80.0191	-8.6
ZINC000169770946	-7.69	-94.3868	-8.8
ZINC000169775730	-7.69	-87.9669	-7.6
ZINC000001083196	-7.68	-77.8644	-9.3
ZINC000001321569	-7.68	-88.3882	-7.5
ZINC000003626466	-7.68	-84.1797	-8.7
ZINC000012418830	-7.68	-88.9211	-9.3
ZINC000012446556	-7.68	-83.3052	-9.6
ZINC000065057894	-7.68	-86.8192	-9.1
ZINC000065195518	-7.68	-86.4172	-10.5
ZINC000070672487	-7.68	-53.0044	-8
ZINC000096113916	-7.68	-90.7863	-9
ZINC000101411546	-7.68	-75.2526	-8.9
ZINC000000270124	-7.67	-74.2774	-8.6
ZINC000001274307	-7.67	-76.8196	-9
ZINC000002294794	-7.67	-84.7223	-8.4
ZINC000004985746	-7.67	-94.7978	-9.1
ZINC000005304505	-7.67	-98.75	-9.3
ZINC000009251356	-7.67	-91.4846	-7.9
ZINC000012413499	-7.67	-94.6512	-8.5
ZINC000015884383	-7.67	-93.878	-8.5
ZINC000027746383	-7.67	-86.0356	-10.4
ZINC000032998317	-7.67	-82.9279	-9.2
ZINC000033003812	-7.67	-85.613	-9.2
ZINC000033130966	-7.67	-88.3352	-9.1
ZINC000003957757	-7.66	-83.6435	-9.4
ZINC000006769239	-7.66	-80.4034	-9
ZINC000008918581	-7.66	-90.9334	-9.8
ZINC000033283543	-7.66	-78.7981	-8.8
ZINC000064787915	-7.66	-106.427	-9.3
ZINC000065031676	-7.66	-87.1623	-8.7
ZINC000065057788	-7.66	-96.1199	-8.7
ZINC000065233104	-7.66	-87.195	-9.1
ZINC000101203755	-7.66	-91.4924	-9
ZINC000169766381	-7.66	-85.9253	-8.2
ZINC000000851781	-7.65	-81.1447	-8.7
ZINC000001085426	-7.65	-88.0414	-9.6
ZINC000001133531	-7.65	-94.3146	-9.3
ZINC000001677520	-7.65	-90.0738	-8
ZINC000002134471	-7.65	-105.141	-8
ZINC000012401739	-7.65	-89.2287	-8.8
ZINC000012419894	-7.65	-81.1788	-7.9
ZINC000013510361	-7.65	-94.1407	-9.8
ZINC000032971414	-7.65	-88.1695	-10.2
ZINC000033129984	-7.65	-76.9068	-9.5
ZINC000065074858	-7.65	15.971	-10
ZINC000169766494	-7.65	-90.7886	-7.6
ZINC000000117196	-7.64	-91.0716	-8.8
ZINC000000490693	-7.64	-78.293	-9.3
ZINC000000706957	-7.64	-91.2378	-9.2
ZINC000000946548	-7.64	-77.9311	-9.9
ZINC000001827416	-7.64	-91.0666	-8.4
ZINC000004163274	-7.64	-73.0676	-9.4
ZINC000006767483	-7.64	-93.5135	-9
ZINC000012411977	-7.64	-88.2486	-8
ZINC000012427762	-7.64	-86.6106	-8.9
ZINC000019625780	-7.64	-81.8719	-8.4
ZINC000021366810	-7.64	-81.8824	-8.3
ZINC000101203399	-7.64	-108.635	-9
ZINC000000672533	-7.63	-94.3356	-8.7
ZINC000000752175	-7.63	-93.6799	-9.2
ZINC000002121612	-7.63	-79.1007	-9.1
ZINC000002741884	-7.63	-107.987	-10.5
ZINC000002829138	-7.63	-93.7129	-8.5
ZINC000003040578	-7.63	-101.602	-9.9
ZINC000004092504	-7.63	-102.089	-8.2
ZINC000008588740	-7.63	-89.7826	-8.7
ZINC000008934948	-7.63	8.51025	-9.9
ZINC000012371765	-7.63	-83.6341	-8.2
ZINC000015681123	-7.63	-93.7515	-8.5
ZINC000020175648	-7.63	-66.2396	-6.6
ZINC000032974254	-7.63	-85.0588	-8
ZINC000032987375	-7.63	-83.655	-8.3
ZINC000044167844	-7.63	-84.3407	-8.9
ZINC000065074820	-7.63	10.2609	-11.5
ZINC000065216041	-7.63	-92.6651	-9.7
ZINC000101207424	-7.63	-99.8087	-9.4
ZINC000169766163	-7.63	-87.5432	-9.1
ZINC000169775308	-7.63	-106.221	-7.4
ZINC000000102331	-7.62	-94.1315	-8.9
ZINC000004673507	-7.62	-84.912	-9
ZINC000006917970	-7.62	-55.1116	-9.5
ZINC000009042794	-7.62	-74.1238	-10
ZINC000009623380	-7.62	-100.598	-9.7
ZINC000009660184	-7.62	-86.4281	-9.2
ZINC000012447707	-7.62	-90.2034	-9.4
ZINC000012463144	-7.62	-97.9943	-10
ZINC000015729533	-7.62	-80.1427	-8.8
ZINC000015880512	-7.62	-84.0388	-8.1
ZINC000064578407	-7.62	-91.7757	-9.5
ZINC000065074870	-7.62	3.6091	-10.8
ZINC000065184072	-7.62	-84.3576	-8.5
ZINC000072325310	-7.62	-75.1326	-8.6
ZINC000169766147	-7.62	-86.8579	-7.8
ZINC000252585700	-7.62	-80.2448	-9.3
ZINC000253406881	-7.62	-79.3051	-9.8
ZINC000000996040	-7.61	-97.6402	-9.5
ZINC000001303818	-7.61	-44.7217	-8.8
ZINC000001772082	-7.61	-94.299	-8.9
ZINC000004167087	-7.61	-88.3036	-9.1
ZINC000008720955	-7.61	-104.884	-9.7
ZINC000012447717	-7.61	-92.0232	-9.8
ZINC000012462141	-7.61	-68.9842	-9
ZINC000101205623	-7.61	-95.4912	-9.1
ZINC000169765356	-7.61	-81.5826	-7.4
ZINC000169770833	-7.61	-87.9877	-7.9
ZINC000000716751	-7.6	-86.5557	-8.8
ZINC000000865029	-7.6	-102.042	-9.5
ZINC000001218068	-7.6	-103.591	-10.2
ZINC000002176439	-7.6	-93.3031	-9.6
ZINC000003037534	-7.6	-90.3987	-10.7
ZINC000004834622	-7.6	-67.335	-9.2
ZINC000008588726	-7.6	-83.2218	-6.8
ZINC000009660095	-7.6	-88.5807	-10.6
ZINC000013355269	-7.6	-49.5353	-9.5
ZINC000020736519	-7.6	-73.1499	-7.5
ZINC000035399382	-7.6	-98.0711	-9.1
ZINC000065057727	-7.6	-97.5802	-9.2
ZINC000000637702	-7.59	-93.2173	-9.9
ZINC000001514815	-7.59	-89.5503	-9.8
ZINC000002108597	-7.59	-84.2375	-10
ZINC000003873977	-7.59	-87.447	-9
ZINC000005126950	-7.59	-88.6697	-7.7
ZINC000009251338	-7.59	-93.3356	-10.6
ZINC000012413516	-7.59	-97.5612	-9
ZINC000017841474	-7.59	-94.5934	-9.2
ZINC000019320105	-7.59	-91.2131	-9.1
ZINC000020237146	-7.59	-98.5233	-8.3
ZINC000033061265	-7.59	-73.6262	-8.1
ZINC000169768146	-7.59	-110.979	-10.2
ZINC000000940124	-7.58	-101.25	-10.9
ZINC000000940490	-7.58	-85.6744	-9
ZINC000001088681	-7.58	-94.0947	-9
ZINC000001738759	-7.58	-95.3391	-9.8
ZINC000002976061	-7.58	-93.1103	-8.9
ZINC000006154705	-7.58	-100.207	-7.8
ZINC000006190680	-7.58	-94.1205	-8.7
ZINC000006769232	-7.58	-78.983	-8.9
ZINC000008602070	-7.58	-96.4471	-9.4
ZINC000012447381	-7.58	-88.584	-9.1
ZINC000012462454	-7.58	-66.8178	-9.7
ZINC000013785139	-7.58	-83.9811	-9.3
ZINC000021101150	-7.58	-91.9445	-8.1
ZINC000033011005	-7.58	-86.53	-6.7
ZINC000035399276	-7.58	-88.9647	-8.5
ZINC000041187021	-7.58	-101.119	-9.3
ZINC000101208791	-7.58	-98.095	-9
ZINC000150358807	-7.58	-72.9066	-10.1
ZINC000169768101	-7.58	-81.2281	-8.3
ZINC000002069125	-7.57	-99.4564	-9.5
ZINC000003035341	-7.57	-92.5389	-10.2
ZINC000003195780	-7.57	-95.5141	-8.4
ZINC000004268559	-7.57	-80.4982	-10.5
ZINC000008964887	-7.57	-92.8565	-8.4
ZINC000012418832	-7.57	-64.4151	-9.9
ZINC000015843116	-7.57	-77.7146	-8.7
ZINC000019898108	-7.57	-79.7169	-8.1
ZINC000033278935	-7.57	-85.6683	-9.3
ZINC000000488181	-7.56	-74.8555	-8.4
ZINC000004314036	-7.56	-100.857	-9.4
ZINC000006766255	-7.56	-92.2826	-9
ZINC000006935938	-7.56	-57.3191	-9.2
ZINC000008595262	-7.56	-89.3657	-10.6
ZINC000009189607	-7.56	-83.0476	-10.2
ZINC000064967340	-7.56	-101.542	-8.9
ZINC000096222534	-7.56	-85.5166	-8.9
ZINC000100621170	-7.56	-23.2487	-7.4
ZINC000101203132	-7.56	-89.8819	-10.1
ZINC000150598981	-7.56	-108.773	-8.7
ZINC000169770848	-7.56	-81.6138	-9
ZINC000169770887	-7.56	-97.8797	-9.8
ZINC000002110052	-7.55	-73.1649	-8.5
ZINC000002893311	-7.55	-82.9884	-10.1
ZINC000009659980	-7.55	-82.9571	-9.3
ZINC000015415616	-7.55	-80.1634	-8.7
ZINC000015864457	-7.55	-86.4064	-8.9
ZINC000020578780	-7.55	-65.6852	-9.7
ZINC000033272010	-7.55	-88.6384	-8.9
ZINC000035430707	-7.55	-92.2859	-10.1
ZINC000101204874	-7.55	-108.69	-10.6
ZINC000252585074	-7.55	-88.2925	-7.9
ZINC000000120286	-7.54	-69.9975	-9.1
ZINC000000342298	-7.54	-77.4315	-9.4
ZINC000001056159	-7.54	-87.8814	-10.2
ZINC000003002747	-7.54	-85.7516	-8
ZINC000004487685	-7.54	-104.415	-8.9
ZINC000006624015	-7.54	-95.124	-8.7
ZINC000032959476	-7.54	-82.0084	-8.3
ZINC000065117737	-7.54	-79.5056	-9.1
ZINC000065265703	-7.54	-75.9118	-9.7
ZINC000169771035	-7.54	-99.9482	-8.7
ZINC000169775645	-7.54	-91.3607	-9.4
ZINC000000726263	-7.53	-85.9009	-8.8
ZINC000001253050	-7.53	-87.6136	-8.5
ZINC000001437540	-7.53	-86.8675	-9.3
ZINC000003033301	-7.53	-85.4669	-9.3
ZINC000004487690	-7.53	-87.846	-9.7
ZINC000004506350	-7.53	-102.836	-8.8
ZINC000006917934	-7.53	-54.1467	-9
ZINC000012411054	-7.53	-91.7583	-9.2
ZINC000012413514	-7.53	-84.4549	-9.3
ZINC000012414453	-7.53	-93.5446	-8.3
ZINC000012462932	-7.53	-85.8173	-9.3
ZINC000012662226	-7.53	-87.9644	-9.5
ZINC000019625888	-7.53	-84.1475	-8.5
ZINC000049409974	-7.53	-88.4218	-8.3
ZINC000064677353	-7.53	-91.5629	-8.8
ZINC000101645689	-7.53	-99.789	-9.7
ZINC000169766140	-7.53	-97.268	-9.6
ZINC000169766189	-7.53	-97.0066	-8.2
ZINC000000208127	-7.52	-93.0357	-9
ZINC000000525785	-7.52	-72.21	-9.1
ZINC000000607790	-7.52	-77.3695	-7.5
ZINC000001126700	-7.52	-95.6387	-8.5
ZINC000002827917	-7.52	-92.4871	-9.3
ZINC000002828431	-7.52	-95.0513	-8.3
ZINC000003881558	-7.52	-85.2022	-8.4
ZINC000008417520	-7.52	-73.9632	-9.4
ZINC000009019296	-7.52	-83.5275	-7.1
ZINC000012462110	-7.52	-95.0299	-9.8
ZINC000012856924	-7.52	-98.6126	-9.1
ZINC000019320261	-7.52	-90.2575	-9
ZINC000033327562	-7.52	-90.6656	-8.9
ZINC000035446866	-7.52	-76.2549	-8.3
ZINC000070672518	-7.52	-53.7017	-8.9
ZINC000000263653	-7.51	-89.4284	-8.8
ZINC000001063640	-7.51	-70.1636	-9.7
ZINC000003033202	-7.51	-94.6947	-10
ZINC000003907820	-7.51	-88.0309	-9
ZINC000008398941	-7.51	-30.5381	-10.2
ZINC000009569654	-7.51	-88.7526	-8.1
ZINC000009660276	-7.51	-45.2752	-7.4
ZINC000012376305	-7.51	-98.8038	-9.4
ZINC000012417214	-7.51	-68.3315	-8.7
ZINC000021867784	-7.51	-98.6781	-9
ZINC000040310029	-7.51	-80.702	-9.3
ZINC000064819241	-7.51	-93.3919	-9.3
ZINC000065117328	-7.51	-90.9323	-9
ZINC000000035526	-7.5	-39.9291	-9.1
ZINC000000626450	-7.5	-12.2182	-10.1
ZINC000000970804	-7.5	-88.0539	-10.1
ZINC000005029537	-7.5	-84.4378	-8.6
ZINC000006779978	-7.5	-90.4754	-8.6
ZINC000008612837	-7.5	-89.572	-8.9
ZINC000012391442	-7.5	-95.6687	-9.5
ZINC000012412502	-7.5	-79.5054	-8.2
ZINC000016954660	-7.5	-97.5675	-8.1
ZINC000020272745	-7.5	-56.9232	-8.8
ZINC000020898348	-7.5	-95.7684	-8.3
ZINC000035447590	-7.5	-79.8135	-9
ZINC000064754906	-7.5	-92.2533	-9.7
ZINC000096396744	-7.5	-85.3665	-9.3
ZINC000169770554	-7.5	-93.5899	-11.7
ZINC000003999379	-7.49	-83.0888	-9
ZINC000008611509	-7.49	-82.7858	-9
ZINC000008763184	-7.49	-77.3292	-8.1
ZINC000012462585	-7.49	-89.237	-9
ZINC000018094021	-7.49	15.528	-9.3
ZINC000032953577	-7.49	-108.195	-9
ZINC000065196944	-7.49	-88.9543	-9.1
ZINC000169770742	-7.49	-89.277	-8.7
ZINC000000636759	-7.48	-67.8956	-8.2
ZINC000000851771	-7.48	-90.772	-8.7
ZINC000000851784	-7.48	-92.9496	-9.3
ZINC000001558311	-7.48	-89.3352	-8.9
ZINC000002465579	-7.48	-74.083	-9.2
ZINC000007671201	-7.48	-95.9122	-7.4
ZINC000013358073	-7.48	-75.5637	-8.8
ZINC000021148204	-7.48	-90.634	-8.4
ZINC000024609307	-7.48	-96.6219	-8.1
ZINC000033264723	-7.48	-96.777	-8.9
ZINC000065030380	-7.48	-86.8839	-9
ZINC000065074632	-7.48	15.235	-11
ZINC000065074886	-7.48	9.14144	-9.6
ZINC000065097257	-7.48	-54.2509	-9.3
ZINC000065115846	-7.48	-62.0254	-9
ZINC000169772574	-7.48	-80.0504	-8.8
ZINC000169775346	-7.48	-102.819	-8.9
ZINC000217786309	-7.48	-91.4598	-10.9
ZINC000000378299	-7.47	-65.4017	-9
ZINC000000703838	-7.47	-87.6068	-8.4
ZINC000001132307	-7.47	-79.2732	-9.3
ZINC000005031153	-7.47	-51.5529	-9.4
ZINC000005304362	-7.47	-98.5388	-9.4
ZINC000012005828	-7.47	-85.0986	-8.5
ZINC000015616332	-7.47	-92.1454	-9.7
ZINC000021707634	-7.47	-88.3457	-9.6
ZINC000033130995	-7.47	-84.2974	-9.1
ZINC000064568597	-7.47	-92.2931	-9
ZINC000064968431	-7.47	-85.3122	-10.1
ZINC000064977982	-7.47	-74.4684	-9.6
ZINC000065074723	-7.47	18.618	-6.1
ZINC000065097190	-7.47	-94.1981	-8.9
ZINC000065154778	-7.47	-90.0145	-8.9
ZINC000101203592	-7.47	-88.5435	-9.2
ZINC000000948928	-7.46	-81.6974	-10
ZINC000002802076	-7.46	-80.4764	-8
ZINC000004121079	-7.46	-89.1485	-8.7
ZINC000004325724	-7.46	-83.0594	-9.1
ZINC000009833573	-7.46	-28.2451	-9.9
ZINC000012412519	-7.46	-98.3129	-9.4
ZINC000012413575	-7.46	-86.3837	-8.2
ZINC000015880515	-7.46	-88.4061	-8.5
ZINC000016032462	-7.46	-76.0271	-9.3
ZINC000019323650	-7.46	-87.507	-8.5
ZINC000033257838	-7.46	-101.167	-9.7
ZINC000064967892	-7.46	-92.547	-9
ZINC000000957162	-7.45	-92.0993	-9.1
ZINC000001245507	-7.45	-83.0195	-9
ZINC000005196597	-7.45	13.9556	-10
ZINC000006289572	-7.45	-83.5568	-8.4
ZINC000008782940	-7.45	-75.3261	-8.5
ZINC000009528963	-7.45	-90.4219	-10.2
ZINC000012462137	-7.45	-90.2362	-9.2
ZINC000013123452	-7.45	-74.2582	-8.2
ZINC000015682262	-7.45	-96.1794	-8.9
ZINC000024611880	-7.45	-97.1848	-8
ZINC000032953124	-7.45	-93.6207	-10.6
ZINC000101204932	-7.45	-71.7837	-8.2
ZINC000101205516	-7.45	-97.0431	-9.5
ZINC000169766153	-7.45	-85.6905	-7.8
ZINC000169766506	-7.45	-64.0027	-6.8
ZINC000000259710	-7.44	-52.0008	-8.2
ZINC000000779467	-7.44	-107.017	-10.5
ZINC000001156236	-7.44	-32.6232	-7.4
ZINC000001823150	-7.44	-87.6242	-8.2
ZINC000002102265	-7.44	-85.8481	-8.9
ZINC000004029625	-7.44	-85.2745	-9.7
ZINC000004740491	-7.44	-56.1221	-8.3
ZINC000009660248	-7.44	-42.9822	-8.7
ZINC000009781554	-7.44	-71.8267	-8.3
ZINC000012413573	-7.44	-85.8905	-8.3
ZINC000015864455	-7.44	-84.5305	-9.5
ZINC000020243290	-7.44	-74.925	-9.7
ZINC000021916129	-7.44	-87.659	-8.9
ZINC000023980465	-7.44	-93.3225	-8.4
ZINC000027664000	-7.44	-89.5216	-8.6
ZINC000032995156	-7.44	-91.8243	-8.6
ZINC000033131034	-7.44	-84.5183	-8
ZINC000065058122	-7.44	-94.9055	-8.9
ZINC000065078339	-7.44	-94.324	-8.6
ZINC000169768017	-7.44	-97.5341	-7.7
ZINC000000957163	-7.43	-87.9229	-9.4
ZINC000001249171	-7.43	-82.6404	-8.7
ZINC000004079745	-7.43	-57.4542	-9.2
ZINC000011904370	-7.43	-79.6218	-7.7
ZINC000012376273	-7.43	-90.1217	-8.6
ZINC000013367223	-7.43	-97.6366	-9.2
ZINC000013534584	-7.43	-95.4273	-8.8
ZINC000015415624	-7.43	-70.0811	-8.1
ZINC000015842726	-7.43	-70.429	-8.1
ZINC000023973566	-7.43	-90.0947	-9.1
ZINC000033130965	-7.43	-90.4117	-10.2
ZINC000033261362	-7.43	-82.1312	-9.4
ZINC000065233221	-7.43	-79.8531	-9
ZINC000101203370	-7.43	-91.8926	-8.8
ZINC000169766461	-7.43	-90.3003	-9.1
ZINC000000067887	-7.42	-81.3632	-9.6
ZINC000000851790	-7.42	-89.5413	-9.1
ZINC000000970801	-7.42	-95.726	-9.3
ZINC000001180311	-7.42	-96.1798	-9.7
ZINC000001291542	-7.42	-84.6919	-8.5
ZINC000002276505	-7.42	-88.3542	-9.7
ZINC000002864923	-7.42	-14.1008	-9.9
ZINC000008782368	-7.42	-84.5213	-8.7
ZINC000033357183	-7.42	-96.3243	-8.3
ZINC000049409707	-7.42	-83.0725	-9.3
ZINC000064747775	-7.42	-66.1747	-10.5
ZINC000065074869	-7.42	5.50283	-10.5
ZINC000169768362	-7.42	-91.5769	-8.7
ZINC000216625975	-7.42	-52.3962	-9
ZINC000000423631	-7.41	-90.9015	-8.8
ZINC000000921458	-7.41	-102.795	-10.6
ZINC000004814311	-7.41	-83.2962	-8.3
ZINC000006942805	-7.41	-90.7661	-9
ZINC000008765042	-7.41	12.0479	-8.9
ZINC000012390160	-7.41	-91.9047	-10.1
ZINC000012411981	-7.41	-99.4624	-9.7
ZINC000012462035	-7.41	-93.2613	-10.6
ZINC000012858882	-7.41	-91.5416	-9.6
ZINC000049410029	-7.41	-80.6923	-9.1
ZINC000064986982	-7.41	-85.3365	-8.7
ZINC000064989774	-7.41	-100.957	-9.2
ZINC000065239809	-7.41	-80.0051	-9.7
ZINC000072325780	-7.41	-92.188	-8.9
ZINC000085878941	-7.41	-97.0035	-8.6
ZINC000101205181	-7.41	-93.3475	-9.4
ZINC000104763965	-7.41	-91.0215	-9.5
ZINC000000628166	-7.4	-72.0739	-7.9
ZINC000000680215	-7.4	-93.3901	-11.5
ZINC000002126962	-7.4	-91.3964	-8.5
ZINC000003033520	-7.4	-89.1611	-9.8
ZINC000004907830	-7.4	-91.9049	-9.1
ZINC000005059691	-7.4	-71.444	-9.3
ZINC000006793382	-7.4	-63.3719	-7.4
ZINC000006942898	-7.4	-96.2167	-9.8
ZINC000009660246	-7.4	-77.8109	-8.6
ZINC000010335780	-7.4	-83.3107	-9.2
ZINC000013116156	-7.4	-83.4908	-8.2
ZINC000016705926	-7.4	-88.1652	-8.5
ZINC000019625874	-7.4	-88.5529	-8.9
ZINC000027993763	-7.4	-87.6707	-8.1
ZINC000033131107	-7.4	-92.2786	-9.5
ZINC000101207188	-7.4	-94.1017	-9.8
ZINC000169770814	-7.4	-94.7225	-8.9
ZINC000000949609	-7.39	-86.5369	-8.9
ZINC000001031243	-7.39	-97.2123	-10.3
ZINC000002951049	-7.39	-97.2937	-10.2
ZINC000003524180	-7.39	-81.8339	-9.1
ZINC000004325892	-7.39	-78.8227	-8.6
ZINC000005019837	-7.39	-77.319	-8.2
ZINC000006529358	-7.39	-87.3495	-8
ZINC000006702896	-7.39	-84.7399	-8.9
ZINC000009250955	-7.39	-95.9026	-9.1
ZINC000012427783	-7.39	-71.9137	-8.7
ZINC000020241105	-7.39	-57.4052	-8.2
ZINC000065074885	-7.39	17.502	-6.2
ZINC000072325608	-7.39	-83.723	-8.4
ZINC000101203003	-7.39	-79.1861	-8.6
ZINC000169767960	-7.39	-95.2846	-8.5
ZINC000169771045	-7.39	-85.6481	-8
ZINC000245296156	-7.39	-81.9566	-7.5
ZINC000000942666	-7.38	-78.461	-9.1
ZINC000002870202	-7.38	-79.5888	-7.6
ZINC000008587397	-7.38	-93.6751	-8.1
ZINC000019323523	-7.38	-75.7728	-9.7
ZINC000033130044	-7.38	-73.6608	-9.3
ZINC000040313341	-7.38	-93.4175	-9.7
ZINC000169766395	-7.38	-78.5535	-7.4
ZINC000169770200	-7.38	-95.6161	-8.7
ZINC000169770942	-7.38	-87.435	-9.5
ZINC000169775336	-7.38	-100.055	-8.3
ZINC000000026546	-7.37	-81.1939	-8.6
ZINC000000168452	-7.37	-77.0221	-8.4
ZINC000000849563	-7.37	-81.7489	-9.4
ZINC000001205899	-7.37	-92.027	-8.9
ZINC000002099586	-7.37	-89.4732	-8.6
ZINC000004121118	-7.37	-94.4782	-7.5
ZINC000004850669	-7.37	-84.0192	-8.2
ZINC000008765011	-7.37	-84.3881	-9.4
ZINC000009660249	-7.37	-50.6484	-9.8
ZINC000009833317	-7.37	-95.4671	-8.3
ZINC000012402049	-7.37	-87.0609	-9.6
ZINC000013306048	-7.37	-85.489	-7.6
ZINC000019625824	-7.37	-80.6603	-8.3
ZINC000032953568	-7.37	-108.812	-9
ZINC000033257690	-7.37	-81.1296	-9.2
ZINC000040309814	-7.37	-89.1527	-9.7
ZINC000065057937	-7.37	-89.2926	-9
ZINC000169767968	-7.37	-92.4308	-8.3
ZINC000169770163	-7.37	-94.2157	-8.2
ZINC000169772875	-7.37	-98.472	-8.8
ZINC000000216725	-7.36	-89.4797	-9.4
ZINC000000261828	-7.36	-89.5321	-8.6
ZINC000000263599	-7.36	-88.8037	-8.9
ZINC000000895230	-7.36	-77.4803	-8.2
ZINC000002742358	-7.36	-96.6997	-10.3
ZINC000003656402	-7.36	-29.4023	-8.7
ZINC000006821865	-7.36	-60.2119	-9.2
ZINC000009250958	-7.36	-94.4987	-7
ZINC000009251405	-7.36	-80.9871	-9.1
ZINC000012462034	-7.36	-97.3551	-9
ZINC000015682068	-7.36	-101.146	-9
ZINC000015778253	-7.36	-89.0908	-9.2
ZINC000019320107	-7.36	-93.5731	-9
ZINC000033129985	-7.36	-68.4055	-9.5
ZINC000033327977	-7.36	-55.2298	-7.9
ZINC000040309872	-7.36	-76.1406	-6.9
ZINC000064472906	-7.36	-93.2844	-9.6
ZINC000101205402	-7.36	-88.4602	-10
ZINC000101208334	-7.36	-98.3927	-9.2
ZINC000000637501	-7.35	-81.52	-9.7
ZINC000001576166	-7.35	-101.59	-8.7
ZINC000001770143	-7.35	-94.7947	-8.4
ZINC000002222046	-7.35	-102.045	-10.2
ZINC000003040777	-7.35	-100.102	-9.4
ZINC000006760720	-7.35	-77.4838	-8.1
ZINC000021147277	-7.35	-91.2414	-10.8
ZINC000033326183	-7.35	-93.7206	-8.7
ZINC000035462022	-7.35	-92.074	-9.7
ZINC000101203537	-7.35	-97.0398	-9.5
ZINC000169767135	-7.35	-93.2303	-9
ZINC000000117315	-7.34	-91.6493	-7.8
ZINC000000851776	-7.34	-94.7307	-8.6
ZINC000000940498	-7.34	-67.6626	-7.8
ZINC000001321332	-7.34	-89.5504	-8.8
ZINC000003108345	-7.34	-81.256	-9.2
ZINC000004570731	-7.34	-85.173	-8.7
ZINC000008462770	-7.34	-88.2789	-8.2
ZINC000009250964	-7.34	-92.2394	-8.5
ZINC000012437178	-7.34	-70.7036	-8.5
ZINC000019323664	-7.34	-97.7184	-9.1
ZINC000033328128	-7.34	-86.5905	-8.9
ZINC000000634564	-7.33	-90.3817	-8.7
ZINC000000948964	-7.33	-85.2153	-10
ZINC000001106371	-7.33	-94.9673	-11.3
ZINC000001323564	-7.33	-87.4549	-8.9
ZINC000001459962	-7.33	-85.622	-9.2
ZINC000009660250	-7.33	-78.6254	-9.4
ZINC000021089549	-7.33	-96.483	-8.9
ZINC000033061664	-7.33	-86.8458	-7.6
ZINC000046077816	-7.33	-82.2025	-8.9
ZINC000065030206	-7.33	-82.8354	-9.1
ZINC000169770663	-7.33	-75.6323	-8.1
ZINC000000524472	-7.32	-80.2516	-8.8
ZINC000000710150	-7.32	-98.8318	-9.9
ZINC000000784076	-7.32	-79.7665	-9.4
ZINC000004314925	-7.32	-93.8773	-10.4
ZINC000006738354	-7.32	-90.731	-9.3
ZINC000006840038	-7.32	-57.5256	-8.5
ZINC000008764778	-7.32	-88.4858	-8.4
ZINC000012413724	-7.32	-88.1304	-8.4
ZINC000012462906	-7.32	-83.6722	-7.5
ZINC000015723768	-7.32	-88.4079	-8.9
ZINC000032974265	-7.32	-46.1737	-7.4
ZINC000035377177	-7.32	-105.68	-10.1
ZINC000169770691	-7.32	-99.7424	-9.4
ZINC000238789481	-7.32	-82.5165	-7.2
ZINC000242592438	-7.32	-70.5275	-7.5
ZINC000252585229	-7.32	-105.204	-9.6
ZINC000000682302	-7.31	-78.4742	-8.5
ZINC000000842903	-7.31	-85.8254	-9
ZINC000000892801	-7.31	-103.899	-9.2
ZINC000001001496	-7.31	-88.3953	-8.1
ZINC000002875994	-7.31	-79.7518	-8.6
ZINC000002928108	-7.31	-86.9974	-9
ZINC000004094899	-7.31	-84.255	-7.9
ZINC000004223036	-7.31	-91.5368	-8.3
ZINC000004677277	-7.31	9.5869	-8.5
ZINC000009250945	-7.31	-91.3247	-9.5
ZINC000015721863	-7.31	-88.2962	-10.1
ZINC000027581715	-7.31	-86.1821	-10.2
ZINC000032124210	-7.31	-89.141	-8.9
ZINC000049410344	-7.31	-75.1002	-10.3
ZINC000064990031	-7.31	-97.7351	-10.6
ZINC000090760372	-7.31	-73.2219	-8.3
ZINC000169769742	-7.31	-83.6461	-8.2
ZINC000000429560	-7.3	-92.5835	-8.6
ZINC000001188338	-7.3	-89.7622	-7.3
ZINC000002197028	-7.3	-96.7456	-10
ZINC000002226426	-7.3	-94.8779	-8.6
ZINC000002298524	-7.3	-101.102	-9.2
ZINC000002726278	-7.3	-84.9671	-8.8
ZINC000002832826	-7.3	-57.6978	-8.5
ZINC000003117989	-7.3	-96.2336	-10.3
ZINC000005431233	-7.3	-97.3663	-8.3
ZINC000006947092	-7.3	-86.187	-8
ZINC000008399271	-7.3	-37.2503	-6.8
ZINC000009660100	-7.3	-75.0623	-9.2
ZINC000027993614	-7.3	-83.9607	-9
ZINC000030952852	-7.3	-87.5983	-8.8
ZINC000032998860	-7.3	-95.1434	-9.5
ZINC000064968463	-7.3	-89.8697	-8.7
ZINC000065030354	-7.3	-81.2613	-9.1
ZINC000065111629	-7.3	-74.9731	-10.4
ZINC000065269969	-7.3	-58.5553	-8.5
ZINC000065311567	-7.3	-88.143	-9.2
ZINC000101204940	-7.3	-75.8054	-9.3
ZINC000101208151	-7.3	-98.6717	-9.5
ZINC000101208234	-7.3	-92.4816	-9.5
ZINC000001368702	-7.29	-93.8978	-8.6
ZINC000002130182	-7.29	-27.6627	-8.4
ZINC000002999490	-7.29	-100.169	-8.3
ZINC000003033523	-7.29	-98.5494	-9.9
ZINC000004510409	-7.29	-91.2178	-10.2
ZINC000006088725	-7.29	-75.862	-10.3
ZINC000008576455	-7.29	-72.536	-8.3
ZINC000009660097	-7.29	-82.5364	-9.5
ZINC000019323642	-7.29	-88.0522	-8
ZINC000033012659	-7.29	-62.2143	-10
ZINC000033327564	-7.29	-86.455	-8.5
ZINC000033328092	-7.29	-92.608	-8.8
ZINC000055072119	-7.29	-91.8234	-8.9
ZINC000065210331	-7.29	-78.8342	-8.4
ZINC000079188733	-7.29	-87.5192	-9.2
ZINC000103572103	-7.29	-83.4833	-7.9
ZINC000000044168	-7.28	-93.8256	-8.9
ZINC000000620735	-7.28	-94.7012	-7.6
ZINC000000709970	-7.28	-81.812	-8.6
ZINC000000895266	-7.28	-95.8341	-9.3
ZINC000002060616	-7.28	-95.0846	-9.1
ZINC000003646878	-7.28	-85.281	-9.4
ZINC000008764904	-7.28	-87.8367	-8.6
ZINC000009660270	-7.28	-74.8764	-8.4
ZINC000012383591	-7.28	-90.0165	-9.1
ZINC000020852027	-7.28	-90.4228	-8.9
ZINC000064956802	-7.28	-88.8085	-8.9
ZINC000065030262	-7.28	-95.0922	-9.8
ZINC000101203418	-7.28	-86.7406	-9.8
ZINC000169768182	-7.28	-93.3168	-9.3
ZINC000169768269	-7.28	-79.0588	-7.7
ZINC000169770882	-7.28	-90.2873	-7.8
ZINC000169775830	-7.28	-88.1129	-9.2
ZINC000000717715	-7.27	-93.938	-10.5
ZINC000003117996	-7.27	-103.783	-10.2
ZINC000008061218	-7.27	-93.9386	-9.3
ZINC000012428091	-7.27	-94.3328	-9.8
ZINC000015723840	-7.27	-85.659	-11.6
ZINC000032983703	-7.27	-88.2787	-9
ZINC000064978055	-7.27	-96.7508	-8.7
ZINC000064990783	-7.27	-91.3646	-9
ZINC000000610919	-7.26	-90.9986	-8.4
ZINC000000898140	-7.26	-93.9556	-10.5
ZINC000002430173	-7.26	-81.7553	-8.6
ZINC000004090853	-7.26	-67.8856	-9
ZINC000008783063	-7.26	-93.4225	-9.7
ZINC000009251379	-7.26	-87.6408	-9.7
ZINC000020385151	-7.26	-84.8493	-8.9
ZINC000020894507	-7.26	-87.0234	-7.2
ZINC000032974124	-7.26	-73.0811	-8.2
ZINC000033301790	-7.26	-59.67	-10.5
ZINC000064965688	-7.26	-90.9179	-9.3
ZINC000064990202	-7.26	-76.5068	-9.4
ZINC000101203598	-7.26	-96.398	-9
ZINC000101205387	-7.26	-90.7314	-8.7
ZINC000101208605	-7.26	-84.7634	-9
ZINC000169775244	-7.26	-87.5327	-7.5
ZINC000000048205	-7.25	-86.6998	-8.3
ZINC000000163007	-7.25	-78.0529	-8.7
ZINC000000261835	-7.25	-84.4748	-8.7
ZINC000001595462	-7.25	-68.2458	-7.9
ZINC000001624515	-7.25	-86.7753	-9.1
ZINC000004318663	-7.25	-75.2092	-8.5
ZINC000006793412	-7.25	-93.6102	-10.3
ZINC000008964906	-7.25	7.7357	-8.1
ZINC000012413865	-7.25	-59.471	-7.6
ZINC000012418249	-7.25	-84.0113	-9.9
ZINC000012447163	-7.25	-86.1292	-8.9
ZINC000015769317	-7.25	-79.4971	-7.9
ZINC000032593586	-7.25	-81.6928	-8.9
ZINC000032998870	-7.25	-93.0407	-9
ZINC000065322690	-7.25	-47.6551	-9.3
ZINC000096310312	-7.25	-85.0393	-9
ZINC000100821190	-7.25	-37.797	-10.5
ZINC000000050003	-7.24	-98.9249	-8.4
ZINC000000231934	-7.24	-88.6753	-10
ZINC000000339819	-7.24	-95.4937	-8.9
ZINC000000580569	-7.24	-91.1591	-9.5
ZINC000000789673	-7.24	-90.9655	-9.8
ZINC000000865028	-7.24	-90.4779	-8.1
ZINC000001057903	-7.24	-105.756	-11.4
ZINC000001191711	-7.24	-102.088	-10.6
ZINC000001771727	-7.24	-70.3839	-8.7
ZINC000002391940	-7.24	-91.2547	-8.4
ZINC000002831044	-7.24	-88.5864	-7.7
ZINC000003033204	-7.24	-94.7312	-10.2
ZINC000004487687	-7.24	-82.1933	-10.1
ZINC000008452664	-7.24	-40.7718	-7.8
ZINC000009355767	-7.24	-96.4718	-10.9
ZINC000012377127	-7.24	-89.5129	-8.2
ZINC000012462970	-7.24	-79.8253	-9.7
ZINC000013142224	-7.24	-76.7909	-7.8
ZINC000032959410	-7.24	-84.1785	-8.3
ZINC000065057732	-7.24	-78.367	-7.3
ZINC000065074857	-7.24	14.582	-11.3
ZINC000169766116	-7.24	-98.3103	-8.4
ZINC000169775535	-7.24	-107.892	-8.6
ZINC000000206445	-7.23	-82.4811	-9.3
ZINC000000626078	-7.23	-93.7171	-8.8
ZINC000001185951	-7.23	-83.7324	-9
ZINC000001769993	-7.23	-89.048	-7.7
ZINC000004487683	-7.23	-47.4376	-9.2
ZINC000005057004	-7.23	-84.8574	-7.8
ZINC000009660293	-7.23	-87.4399	-8.9
ZINC000012411579	-7.23	-81.5128	-7.5
ZINC000019625940	-7.23	-77.3769	-9.1
ZINC000020866317	-7.23	-91.8578	-8.4
ZINC000035399449	-7.23	-91.8534	-8.1
ZINC000065074850	-7.23	15.612	-6.6
ZINC000065228638	-7.23	-86.7661	-7.7
ZINC000065233110	-7.23	-90.4362	-8.6
ZINC000101206790	-7.23	-92.9886	-8
ZINC000000105994	-7.22	-39.0668	-8.6
ZINC000000945048	-7.22	-83.7887	-9.6
ZINC000002053108	-7.22	-39.7665	-6.8
ZINC000002485207	-7.22	-90.3021	-8.2
ZINC000004116044	-7.22	-88.1488	-8.5
ZINC000006793895	-7.22	-81.3332	-9
ZINC000009250954	-7.22	-93.6584	-7.1
ZINC000009660127	-7.22	-86.9943	-8.9
ZINC000012413710	-7.22	-85.4322	-9
ZINC000012427863	-7.22	-89.0134	-9.1
ZINC000012862765	-7.22	-84.6135	-8.5
ZINC000021944528	-7.22	-90.6336	-8.5
ZINC000032998346	-7.22	-91.6327	-9.7
ZINC000035399273	-7.22	-92.36	-8.2
ZINC000064969280	-7.22	-88.378	-9.4
ZINC000169766625	-7.22	-95.0479	-10.1
ZINC000239274758	-7.22	-87.9118	-8.3
ZINC000000627362	-7.21	-88.1994	-8.6
ZINC000000970802	-7.21	-97.481	-8.9
ZINC000003033199	-7.21	-90.8756	-9.9
ZINC000003035350	-7.21	-92.4279	-9.4
ZINC000004116049	-7.21	-89.2263	-7.4
ZINC000006550543	-7.21	-93.0591	-8.1
ZINC000008918576	-7.21	-78.9397	-8.3
ZINC000013369924	-7.21	-96.1253	-9.3
ZINC000015880518	-7.21	-92.5782	-9.6
ZINC000020258903	-7.21	-88.6021	-9
ZINC000033258028	-7.21	-87.4599	-9.7
ZINC000049407516	-7.21	-69.0095	-9.7
ZINC000101207141	-7.21	-105.029	-10.3
ZINC000000207531	-7.2	-39.661	-8.2
ZINC000000637297	-7.2	-84.8388	-8.3
ZINC000001106369	-7.2	-100.736	-10.8
ZINC000001579825	-7.2	-82.7676	-7.1
ZINC000004028856	-7.2	-98.3601	-9.1
ZINC000004539378	-7.2	-79.4774	-8.3
ZINC000006840041	-7.2	-55.0679	-8.7
ZINC000008602066	-7.2	-93.9668	-9
ZINC000009660096	-7.2	-87.6311	-9.1
ZINC000012410854	-7.2	-86.3502	-8.9
ZINC000015682160	-7.2	-93.6837	-9.3
ZINC000015842734	-7.2	-81.9416	-8.4
ZINC000019323581	-7.2	-77.2296	-8.6
ZINC000030952814	-7.2	-83.1994	-8.7
ZINC000101205671	-7.2	-83.6514	-8.7
ZINC000101206728	-7.2	-92.8478	-7.7
ZINC000169766414	-7.2	-96.9448	-9.5
ZINC000000945049	-7.19	-84.585	-8.6
ZINC000001708201	-7.19	-77.0028	-8.1
ZINC000002094901	-7.19	-92.2323	-10.2
ZINC000002944437	-7.19	-78.7336	-7.7
ZINC000004043294	-7.19	-87.7631	-9.5
ZINC000006756511	-7.19	-97.4287	-7.8
ZINC000009660036	-7.19	-80.0695	-9.4
ZINC000015415613	-7.19	-77.3491	-9.5
ZINC000021101030	-7.19	-79.3893	-7.7
ZINC000024611090	-7.19	-92.9057	-8.8
ZINC000040162961	-7.19	-85.8015	-8.4
ZINC000064968416	-7.19	-94.7352	-10.3
ZINC000065074854	-7.19	13.7156	-10.5
ZINC000065259428	-7.19	-78.8852	-9.3
ZINC000075877127	-7.19	-85.9768	-6.7
ZINC000101281801	-7.19	-83.0778	-8.9
ZINC000000121725	-7.18	-90.4944	-8.3
ZINC000000337782	-7.18	-86.9669	-7.5
ZINC000000890132	-7.18	-102.527	-9.8
ZINC000001083472	-7.18	-83.0728	-8
ZINC000001087848	-7.18	-101.031	-10.5
ZINC000001428269	-7.18	-103	-10.4
ZINC000001818125	-7.18	-97.5547	-9.9
ZINC000008610039	-7.18	-93.8141	-8.5
ZINC000012371832	-7.18	-86.5021	-8.1
ZINC000015675226	-7.18	-85.7882	-9.1
ZINC000019320255	-7.18	-93.3105	-8.3
ZINC000019625909	-7.18	-84.4104	-8.9
ZINC000021168734	-7.18	-93.4937	-8.4
ZINC000036818760	-7.18	-87.8964	-8.1
ZINC000040310136	-7.18	-87.0645	-9.7
ZINC000064978078	-7.18	-99.7749	-9.6
ZINC000065057913	-7.18	-96.566	-9.2
ZINC000065074625	-7.18	5.27108	-9.9
ZINC000065265709	-7.18	-84.5862	-9.6
ZINC000169770030	-7.18	-90.0938	-8.6
ZINC000169770082	-7.18	-100.43	-8.8
ZINC000000045522	-7.17	-81.936	-8.6
ZINC000000047616	-7.17	-58.0059	-7.1
ZINC000000116261	-7.17	-74.7044	-8.3
ZINC000000423716	-7.17	-88.3879	-9.1
ZINC000000942476	-7.17	-77.7722	-8.4
ZINC000000974548	-7.17	-16.0387	-8.7
ZINC000002103353	-7.17	-78.6026	-7.1
ZINC000002226150	-7.17	-99.2036	-8.3
ZINC000004487681	-7.17	-97.7401	-9.1
ZINC000004911771	-7.17	-85.591	-10
ZINC000006876213	-7.17	-95.063	-9.7
ZINC000008834019	-7.17	-92.9278	-8.1
ZINC000008856458	-7.17	-96.2249	-9.7
ZINC000009660222	-7.17	-27.9228	-9.2
ZINC000009678414	-7.17	-91.9552	-10.2
ZINC000015016376	-7.17	-86.3511	-11.1
ZINC000016953663	-7.17	-92.5932	-8.3
ZINC000027439511	-7.17	-63.9221	-8.8
ZINC000033301968	-7.17	12.833	-10.1
ZINC000035372158	-7.17	-98.8153	-9.9
ZINC000035430772	-7.17	-81.3291	-8.9
ZINC000065057800	-7.17	-86.142	-8.9
ZINC000065213313	-7.17	-92.2505	-8.5
ZINC000096115940	-7.17	-97.1194	-9.5
ZINC000101207687	-7.17	-95.1198	-9.6
ZINC000000093085	-7.16	-0.814901	-8.2
ZINC000002099511	-7.16	-81.7036	-10.5
ZINC000002391938	-7.16	-90.8131	-8.1
ZINC000006793702	-7.16	-84.0912	-8.2
ZINC000012463236	-7.16	-82.0519	-8.4
ZINC000013763530	-7.16	-92.1601	-9.1
ZINC000015843112	-7.16	-77.8437	-8.4
ZINC000015858600	-7.16	-88.1448	-8.7
ZINC000018188912	-7.16	-83.2413	-8.5
ZINC000019369021	-7.16	-69.3245	-10
ZINC000019625108	-7.16	10.5201	-8.8
ZINC000020131877	-7.16	-78.7632	-8.7
ZINC000033252371	-7.16	-84.7635	-9.3
ZINC000033264766	-7.16	-87.5524	-9.9
ZINC000064677425	-7.16	-82.193	-8.1
ZINC000064787914	-7.16	-91.9921	-8.6
ZINC000064788040	-7.16	-58.864	-7.2
ZINC000065216376	-7.16	-89.9141	-9.3
ZINC000103575483	-7.16	-75.3066	-8.4
ZINC000169768446	-7.16	-76.0364	-6
ZINC000000030140	-7.15	-90.6472	-8.2
ZINC000000672529	-7.15	-70.7658	-7.6
ZINC000000891961	-7.15	-100.184	-9.8
ZINC000001043658	-7.15	-89.9583	-9.4
ZINC000001128946	-7.15	-87.6468	-8.7
ZINC000001210436	-7.15	-79.2553	-8.9
ZINC000002109390	-7.15	-80.4618	-8.5
ZINC000002814438	-7.15	-76.5143	-10.1
ZINC000002821706	-7.15	-86.4769	-7.6
ZINC000003087481	-7.15	-91.2591	-8.3
ZINC000004090415	-7.15	-90.8293	-10.4
ZINC000005590874	-7.15	-89.5118	-9.8
ZINC000006935560	-7.15	-100.739	-9
ZINC000008765363	-7.15	-92.5245	-8.1
ZINC000009605970	-7.15	-83.6557	-8.2
ZINC000012462144	-7.15	-97.3139	-9
ZINC000012662750	-7.15	-89.6922	-9.2
ZINC000013629969	-7.15	-81.3776	-8.7
ZINC000019210502	-7.15	-100.574	-9.1
ZINC000020745248	-7.15	-96.8444	-9.3
ZINC000064758592	-7.15	-92.5095	-10.1
ZINC000065074635	-7.15	14.97	-9.6
ZINC000101210159	-7.15	-102.38	-9.5
ZINC000101432599	-7.15	-85.3448	-9.8
ZINC000169766237	-7.15	-104.18	-10
ZINC000169766499	-7.15	-97.7273	-7.7
ZINC000169770779	-7.15	-91.4145	-9.3
ZINC000169775549	-7.15	-69.1434	-7.5
ZINC000000062902	-7.14	-74.6639	-9.1
ZINC000000294641	-7.14	-89.2774	-9.8
ZINC000000671916	-7.14	-84.1411	-9.6
ZINC000000856790	-7.14	-105.564	-8.7
ZINC000000892825	-7.14	-78.712	-7.3
ZINC000002191071	-7.14	-54.1959	-8.8
ZINC000011904831	-7.14	-79.9035	-8.5
ZINC000012446800	-7.14	-78.3956	-8.9
ZINC000015682266	-7.14	-99.6848	-8.9
ZINC000017911522	-7.14	-53.2386	-8.2
ZINC000022638023	-7.14	-93.7596	-9.4
ZINC000033078188	-7.14	-77.6728	-8.7
ZINC000033130989	-7.14	-88.9498	-8.6
ZINC000035430880	-7.14	-90.3524	-9.7
ZINC000096116275	-7.14	-87.5406	-8.4
ZINC000169768469	-7.14	-90.1483	-7.7
ZINC000000030181	-7.13	-81.7935	-8.7
ZINC000000629395	-7.13	-85.2223	-9.5
ZINC000000869960	-7.13	-85.2164	-7.7
ZINC000002501689	-7.13	-86.0345	-7.7
ZINC000003033906	-7.13	-50.8636	-9.4
ZINC000006637079	-7.13	-38.1924	-7.9
ZINC000008610087	-7.13	-100.789	-9
ZINC000008793763	-7.13	-80.4445	-9
ZINC000009224496	-7.13	-90.4908	-8.2
ZINC000009250972	-7.13	-99.7338	-7.4
ZINC000019323606	-7.13	-97.2205	-10.5
ZINC000021018637	-7.13	-91.4867	-9.1
ZINC000033130961	-7.13	-88.7477	-8.1
ZINC000035430841	-7.13	-82.3853	-8.6
ZINC000064968077	-7.13	-93.962	-8.8
ZINC000065235460	-7.13	-73.9255	-8.9
ZINC000072325895	-7.13	-92.6813	-8.9
ZINC000085876508	-7.13	-82.5335	-8.7
ZINC000096114288	-7.13	-83.634	-8.4
ZINC000096310310	-7.13	-82.4271	-9.3
ZINC000218710870	-7.13	-85.7805	-8.5
ZINC000000624218	-7.12	-51.9771	-9.3
ZINC000000789678	-7.12	-89.876	-9.9
ZINC000001778860	-7.12	-92.014	-8.9
ZINC000001782969	-7.12	-94.1878	-9.4
ZINC000002131462	-7.12	-86.7421	-8.8
ZINC000002941154	-7.12	-81.0205	-8.6
ZINC000004712533	-7.12	-100.266	-8.9
ZINC000004935850	-7.12	-93.9482	-10.1
ZINC000005141081	-7.12	-81.0553	-8.6
ZINC000006793764	-7.12	-88.0628	-9.5
ZINC000008014216	-7.12	-72.7164	-7.8
ZINC000032998443	-7.12	-87.9956	-9.9
ZINC000064818409	-7.12	-76.959	-9.5
ZINC000150600351	-7.12	-98.5001	-9.4
ZINC000169682820	-7.12	-82.2794	-8.7
ZINC000169766516	-7.12	-77.6909	-7.2
ZINC000253498288	-7.12	-75.5534	-7.2
ZINC000001251268	-7.11	-95.9989	-9
ZINC000002873361	-7.11	-66.6743	-9
ZINC000006940694	-7.11	-83.9141	-8.9
ZINC000009527268	-7.11	-92.4966	-9.1
ZINC000012371202	-7.11	-36.7988	-8.1
ZINC000013284123	-7.11	-99.5018	-9.8
ZINC000024611865	-7.11	-102.502	-8.8
ZINC000096396730	-7.11	-73.901	-8.3
ZINC000101205113	-7.11	-81.7952	-7
ZINC000103572424	-7.11	-90.0818	-8.1
ZINC000169772219	-7.11	-90.7226	-9.1
ZINC000000753790	-7.1	-34.7129	-10
ZINC000001103281	-7.1	-95.0278	-8.9
ZINC000001428157	-7.1	-82.9851	-8.3
ZINC000001801408	-7.1	-76.7302	-8.1
ZINC000002126778	-7.1	-88.1458	-9.5
ZINC000002156801	-7.1	-88.6744	-8.5
ZINC000002207832	-7.1	-97.5818	-9.3
ZINC000002592789	-7.1	-82.4655	-8.2
ZINC000002986027	-7.1	-76.4336	-8.6
ZINC000009527816	-7.1	-92.6403	-10
ZINC000012372647	-7.1	-84.0937	-8.3
ZINC000015679968	-7.1	-92.687	-11.1
ZINC000035372165	-7.1	-87.3382	-8
ZINC000035558580	-7.1	-92.9279	-8.8
ZINC000064758514	-7.1	-92.8055	-10.2
ZINC000096115196	-7.1	-85.2978	-8.9
ZINC000101203018	-7.1	-95.7809	-9.2
ZINC000101203435	-7.1	-80.6402	-7.8
ZINC000101203630	-7.1	-78.6809	-7.2
ZINC000101207925	-7.1	-95.3309	-8.8
ZINC000169765342	-7.1	-96.8737	-9.3
ZINC000169769537	-7.1	-86.1128	-8.7
ZINC000000121744	-7.09	-56.7533	-8.4
ZINC000000121785	-7.09	-96.964	-8.9
ZINC000000780985	-7.09	-89.2831	-10
ZINC000000852673	-7.09	-86.5905	-9
ZINC000001322920	-7.09	-95.5711	-8
ZINC000002152855	-7.09	-88.7908	-9.6
ZINC000002190791	-7.09	-68.0651	-8.9
ZINC000002312647	-7.09	-84.0129	-8
ZINC000002734925	-7.09	-78.5671	-6.7
ZINC000004834736	-7.09	-87.1119	-8.7
ZINC000004992098	-7.09	5.8798	-8.6
ZINC000008740308	-7.09	-56.8444	-8.1
ZINC000019359359	-7.09	-90.8497	-7.9
ZINC000033012401	-7.09	-103.68	-9.7
ZINC000033131040	-7.09	-83.5955	-9.4
ZINC000035399369	-7.09	-86.8785	-8.3
ZINC000041428388	-7.09	-92.9409	-9
ZINC000101205099	-7.09	-87.1585	-8.4
ZINC000101208654	-7.09	-101.975	-10.4
ZINC000150599816	-7.09	-104.617	-8.5
ZINC000169768238	-7.09	-96.7818	-8.6
ZINC000000053903	-7.08	-48.1503	-7.9
ZINC000000614942	-7.08	-81.7192	-8.6
ZINC000000950703	-7.08	-83.677	-9.3
ZINC000001463418	-7.08	-71.1428	-9
ZINC000002358863	-7.08	-90.4773	-8.1
ZINC000002571698	-7.08	-74.7271	-7.3
ZINC000002875766	-7.08	-90.8221	-8
ZINC000002927553	-7.08	-77.7613	-9.3
ZINC000004472962	-7.08	-86.0046	-8
ZINC000004694472	-7.08	-89.8029	-9.1
ZINC000004938644	-7.08	-88.7156	-8.7
ZINC000005135953	-7.08	-71.6054	-7.4
ZINC000008607214	-7.08	-88.815	-8.7
ZINC000008917879	-7.08	-83.8762	-8.5
ZINC000009660307	-7.08	-93.6514	-9
ZINC000012664218	-7.08	-91.5407	-9.4
ZINC000015721906	-7.08	-84.2032	-8.7
ZINC000064677477	-7.08	-86.73	-8.9
ZINC000065097851	-7.08	-85.121	-7.9
ZINC000169765518	-7.08	-91.9905	-9.6
ZINC000252586886	-7.08	-76.0512	-8
ZINC000000030207	-7.07	-76.8035	-7.6
ZINC000000117170	-7.07	-86.9796	-8
ZINC000000629087	-7.07	-99.2244	-9.6
ZINC000001771722	-7.07	-79.7922	-9.4
ZINC000001950659	-7.07	-83.1973	-9.1
ZINC000003033529	-7.07	-97.8853	-10.1
ZINC000004042757	-7.07	-49.8452	-8.3
ZINC000008189563	-7.07	-79.2781	-8.7
ZINC000008493515	-7.07	-59.9507	-8.3
ZINC000020355306	-7.07	-85.7257	-8.7
ZINC000021707679	-7.07	-90.8873	-9.7
ZINC000030952686	-7.07	-84.7559	-9.1
ZINC000032974132	-7.07	-88.392	-8.3
ZINC000032977828	-7.07	-85.6411	-7
ZINC000033034712	-7.07	-96.7314	-9.4
ZINC000064873307	-7.07	-95.1115	-10.8
ZINC000072324968	-7.07	-84.2712	-9.5
ZINC000101208926	-7.07	-96.814	-8.3
ZINC000169769711	-7.07	-93.0357	-8.3
ZINC000169775527	-7.07	-88.9489	-9.4
ZINC000000031032	-7.06	-86.0806	-8.7
ZINC000000121728	-7.06	-93.7763	-8.6
ZINC000002054773	-7.06	-96.8479	-8.7
ZINC000005033957	-7.06	-50.9053	-8.5
ZINC000006876635	-7.06	-83.4788	-9
ZINC000012658467	-7.06	-80.6884	-8.5
ZINC000017295598	-7.06	-97.109	-9.9
ZINC000020993515	-7.06	-94.4352	-9.7
ZINC000021089575	-7.06	-87.6697	-9
ZINC000064757864	-7.06	-88.7942	-8.6
ZINC000071418213	-7.06	-62.0211	-8.4
ZINC000101203388	-7.06	-91.1756	-9.3
ZINC000101204971	-7.06	-76.0621	-7.4
ZINC000101207263	-7.06	-81.9736	-7.1
ZINC000101207490	-7.06	-90.4831	-9.5
ZINC000169766710	-7.06	-91.0715	-7.6
ZINC000169770516	-7.06	-102.814	-9.7
ZINC000000122596	-7.05	-76.5026	-6.9
ZINC000000185518	-7.05	-89.8929	-7.8
ZINC000000269543	-7.05	-84.9585	-9.3
ZINC000001770198	-7.05	-77.1038	-9.2
ZINC000001820159	-7.05	-93.4704	-10.1
ZINC000002004334	-7.05	-89.1957	-8.1
ZINC000004517514	-7.05	-74.2611	-8.6
ZINC000005687326	-7.05	-83.5267	-7.6
ZINC000009251348	-7.05	-81.4855	-9.4
ZINC000012297017	-7.05	-88.5713	-9.1
ZINC000012413723	-7.05	-93.0894	-9.2
ZINC000012664270	-7.05	-82.2073	-8.8
ZINC000015108661	-7.05	-83.0102	-7.9
ZINC000015864446	-7.05	-86.2277	-9.8
ZINC000019323622	-7.05	-80.6717	-9.4
ZINC000019626927	-7.05	8.28636	-8.3
ZINC000075877117	-7.05	-74.6379	-8.6
ZINC000103572061	-7.05	-93.1657	-9.9
ZINC000245226770	-7.05	-86.3032	-11.1
ZINC000000362512	-7.04	5.6349	-7.8
ZINC000000884751	-7.04	-95.6694	-9.1
ZINC000001463679	-7.04	-81.1499	-8.7
ZINC000002109489	-7.04	-78.7155	-9.2
ZINC000002408003	-7.04	-80.2629	-7.2
ZINC000005030945	-7.04	-47.4507	-7.8
ZINC000008765112	-7.04	-98.9117	-10.1
ZINC000009250968	-7.04	-93.0745	-9
ZINC000009830176	-7.04	-91.8875	-9.7
ZINC000012437257	-7.04	-89.5528	-8.1
ZINC000012462869	-7.04	-86.1696	-9.1
ZINC000013542589	-7.04	-63.8767	-6.2
ZINC000033131000	-7.04	-90.375	-9.1
ZINC000101205154	-7.04	-87.2132	-7.6
ZINC000101207815	-7.04	-96.3596	-8.4
ZINC000169770143	-7.04	-90.2813	-9.5
ZINC000000092102	-7.03	-71.1002	-8.4
ZINC000000097599	-7.03	-53.3196	-8.2
ZINC000000463283	-7.03	-78.7438	-9.1
ZINC000000663198	-7.03	-86.384	-8.5
ZINC000000834044	-7.03	-95.8846	-8.6
ZINC000000898145	-7.03	-85.2801	-8.1
ZINC000002836315	-7.03	-85.7388	-8.4
ZINC000004270861	-7.03	-74.5097	-8.2
ZINC000009458791	-7.03	-89.2163	-8.6
ZINC000009660083	-7.03	-79.3743	-8.7
ZINC000013111909	-7.03	-85.0935	-8.1
ZINC000027746352	-7.03	-93.9	-9.1
ZINC000101208053	-7.03	-88.1252	-8.5
ZINC000169768116	-7.03	-88.7463	-8.1
ZINC000169771278	-7.03	-98.361	-9
ZINC000000037387	-7.02	-88.6125	-10
ZINC000003146685	-7.02	-101.024	-8.6
ZINC000004740656	-7.02	-83.5164	-8.1
ZINC000006924780	-7.02	-101.425	-9.5
ZINC000008577209	-7.02	-93.4534	-8.8
ZINC000009251413	-7.02	-98.7775	-10
ZINC000015083699	-7.02	-72.4177	-8.3
ZINC000020179643	-7.02	-92.4594	-7.5
ZINC000021652292	-7.02	-82.7668	-8.5
ZINC000035461439	-7.02	-82.0511	-8.3
ZINC000056451756	-7.02	-100.431	-9.8
ZINC000064759108	-7.02	-83.0159	-7.6
ZINC000064989700	-7.02	-96.3655	-9.7
ZINC000065057714	-7.02	-83.9723	-7.4
ZINC000096358896	-7.02	-88.7743	-9
ZINC000101203363	-7.02	-91.4761	-8.1
ZINC000101207293	-7.02	-82.5371	-9.4
ZINC000101207660	-7.02	-86.8305	-9.9
ZINC000169768153	-7.02	-88.565	-8.8
ZINC000169770492	-7.02	-88.0044	-8.2
ZINC000000214837	-7.01	-89.5028	-7.9
ZINC000000281192	-7.01	-94.8853	-9
ZINC000001134121	-7.01	-102.626	-8.6
ZINC000001577894	-7.01	-97.3546	-10.7
ZINC000004814246	-7.01	-82.9781	-8.6
ZINC000008588742	-7.01	-90.6868	-8.4
ZINC000015723802	-7.01	-92.6625	-9.8
ZINC000016841422	-7.01	-61.7569	-9.1
ZINC000019323560	-7.01	-84.7096	-8.9
ZINC000019703209	-7.01	-89.9041	-9.3
ZINC000027794987	-7.01	-84.3751	-7.9
ZINC000033327525	-7.01	-89.9509	-9.1
ZINC000049543573	-7.01	-90.6488	-8.7
ZINC000064887968	-7.01	-99.1408	-9.1
ZINC000064969263	-7.01	-92.5449	-8.7
ZINC000065083201	-7.01	-79.6659	-10
ZINC000070672522	-7.01	-28.4326	-8.1
ZINC000085878400	-7.01	-97.3005	-8.7
ZINC000096114329	-7.01	-89.9498	-7.8
ZINC000101203147	-7.01	-74.8015	-9.9
ZINC000103573501	-7.01	-95.327	-7.5
ZINC000169768319	-7.01	-97.6851	-8.4
ZINC000169769532	-7.01	-87.2954	-8.1
ZINC000169770835	-7.01	-97.2194	-7.8
ZINC000000042678	-7	-95.672	-8.4
ZINC000000207899	-7	-84.6577	-9.5
ZINC000000340034	-7	-93.2879	-9.8
ZINC000000895160	-7	-76.8776	-7.6
ZINC000001748243	-7	-86.2815	-9.1
ZINC000002144736	-7	-84.1654	-7.8
ZINC000003882382	-7	-82.7382	-9.5
ZINC000004487695	-7	-83.3779	-8.9
ZINC000005029143	-7	-88.5002	-8.6
ZINC000008587380	-7	-82.9543	-8.2
ZINC000019323613	-7	-86.2101	-9.2
ZINC000019720165	-7	-96.5996	-7.7
ZINC000033326168	-7	-87.9478	-8.1
ZINC000096358927	-7	-89.3077	-9.3
ZINC000169766136	-7	-81.6398	-9.1
ZINC000169770523	-7	-76.2094	-9.3
ZINC000230182712	-7	-85.269	-7.6
ZINC000239432859	-7	-97.9511	-8.1
ZINC000000208136	-6.99	-92.6858	-8.2
ZINC000000257204	-6.99	-75.605	-8.6
ZINC000000303350	-6.99	-67.9825	-8.2
ZINC000000945046	-6.99	-84.0215	-8.8
ZINC000000970363	-6.99	-82.9992	-7.6
ZINC000001576209	-6.99	-74.9927	-7.8
ZINC000001839491	-6.99	-91.1066	-9.6
ZINC000002023283	-6.99	-83.3892	-8.1
ZINC000003615077	-6.99	-87.6795	-9
ZINC000004189273	-6.99	-58.5491	-9.7
ZINC000006793616	-6.99	-92.1715	-9.1
ZINC000008652273	-6.99	-80.0881	-7.6
ZINC000012428191	-6.99	-45.3196	-9.1
ZINC000017845496	-6.99	-88.3783	-9.4
ZINC000032986786	-6.99	-92.561	-9.4
ZINC000033130916	-6.99	-88.6305	-9.6
ZINC000033252358	-6.99	-84.5417	-8.7
ZINC000035430665	-6.99	-91.1392	-9.3
ZINC000036646331	-6.99	-96.5299	-9.9
ZINC000064818391	-6.99	-88.6461	-8.9
ZINC000065171154	-6.99	-96.6057	-9.1
ZINC000072324707	-6.99	-94.8033	-9.9
ZINC000072324739	-6.99	-92.2727	-9.1
ZINC000075550566	-6.99	-92.6251	-8.6
ZINC000169767936	-6.99	-96.7044	-8.8
ZINC000252586775	-6.99	-79.7603	-10.1
ZINC000000265981	-6.98	-97.6941	-8.8
ZINC000000970793	-6.98	-97.9682	-9.3
ZINC000001858129	-6.98	-97.2867	-9
ZINC000004002540	-6.98	-82.322	-8.5
ZINC000008764305	-6.98	-54.2147	-8.1
ZINC000008834013	-6.98	-71.7553	-6.9
ZINC000012462762	-6.98	-86.5364	-8.5
ZINC000015842475	-6.98	-71.7146	-8.4
ZINC000015880506	-6.98	-81.5006	-8.6
ZINC000021089564	-6.98	-81.8835	-9.2
ZINC000021168595	-6.98	-87.1952	-8.4
ZINC000021883190	-6.98	-86.3251	-7.8
ZINC000026565003	-6.98	-99.4979	-9.3
ZINC000035373721	-6.98	-96.8592	-9.1
ZINC000065058124	-6.98	-85.7049	-9.3
ZINC000065165649	-6.98	-74.0375	-8.7
ZINC000169771206	-6.98	-100.924	-9.6
ZINC000252585131	-6.98	-86.3242	-8.7
ZINC000000049153	-6.97	-77.3067	-7.7
ZINC000000342043	-6.97	-97.9613	-8.5
ZINC000000921109	-6.97	-86.0935	-9
ZINC000000955667	-6.97	-76.5953	-9.5
ZINC000002169830	-6.97	-83.0001	-7.6
ZINC000002296094	-6.97	-91.4353	-7.2
ZINC000002847769	-6.97	-78.4566	-8.2
ZINC000002856534	-6.97	-73.4327	-8.2
ZINC000003144955	-6.97	-97.3423	-8.5
ZINC000004576160	-6.97	-91.7015	-8.6
ZINC000009514262	-6.97	-95.4152	-6.8
ZINC000021922393	-6.97	-91.318	-8.4
ZINC000027994984	-6.97	-88.4334	-9.7
ZINC000035430798	-6.97	-72.4492	-9.5
ZINC000035430810	-6.97	-87.3977	-9.5
ZINC000064873326	-6.97	-101.339	-8.8
ZINC000065269638	-6.97	-99.1498	-9.1
ZINC000101201821	-6.97	-97.3358	-8.4
ZINC000226314088	-6.97	-18.7036	-10
ZINC000000490419	-6.96	-85.3766	-9
ZINC000002156689	-6.96	-87.2552	-8.3
ZINC000002487669	-6.96	-92.1982	-7.4
ZINC000002667990	-6.96	-58.3497	-8.7
ZINC000002858819	-6.96	-83.5581	-9.7
ZINC000003017609	-6.96	-91.2522	-8.9
ZINC000004043063	-6.96	-41.1051	-8.3
ZINC000006624482	-6.96	-93.6998	-10
ZINC000008617320	-6.96	-79.0464	-7.4
ZINC000009251336	-6.96	-79.7169	-9.3
ZINC000009251349	-6.96	-86.9189	-9.6
ZINC000019792417	-6.96	-87.2283	-7.4
ZINC000033130964	-6.96	-91.9765	-9.4
ZINC000072107414	-6.96	-80.2637	-8.5
ZINC000101205559	-6.96	-83.9057	-7.7
ZINC000104762448	-6.96	-92.4404	-9.3
ZINC000000039440	-6.95	-75.0176	-8
ZINC000000361920	-6.95	-77.24	-8.7
ZINC000000485703	-6.95	-64.2716	-8.1
ZINC000001156328	-6.95	-82.8748	-8.7
ZINC000001463416	-6.95	-86.7025	-9
ZINC000001575538	-6.95	-90.5413	-8.1
ZINC000002315331	-6.95	-38.5243	-9.8
ZINC000002723188	-6.95	-91.6843	-7.7
ZINC000003029970	-6.95	-92.2698	-9
ZINC000005378372	-6.95	-81.8611	-8.7
ZINC000008497738	-6.95	-89.7606	-8
ZINC000012413290	-6.95	-31.8912	-8.8
ZINC000014136546	-6.95	-83.6281	-8.8
ZINC000018325317	-6.95	-79.2952	-9.4
ZINC000019830867	-6.95	-100.512	-8.4
ZINC000020355247	-6.95	-86.0858	-10.4
ZINC000029747278	-6.95	-45.5451	-7.5
ZINC000033088711	-6.95	-84.3154	-9.4
ZINC000035399567	-6.95	-89.3302	-7.8
ZINC000072325291	-6.95	-93.3576	-9.1
ZINC000101198591	-6.95	-94.1487	-9.1
ZINC000101204997	-6.95	-92.0129	-8.2
ZINC000000064384	-6.94	-73.0635	-8.8
ZINC000000204625	-6.94	-85.4664	-8.7
ZINC000000630299	-6.94	-86.8677	-8.7
ZINC000000674221	-6.94	-108.128	-7.9
ZINC000000716801	-6.94	-86.4383	-9.3
ZINC000000779498	-6.94	-81.8724	-7.4
ZINC000000891969	-6.94	-87.8701	-8.6
ZINC000001057730	-6.94	-87.0316	-8.9
ZINC000002181414	-6.94	-69.6686	-8.2
ZINC000003028875	-6.94	-75.6992	-8.3
ZINC000003426505	-6.94	-82.7826	-7.8
ZINC000004073391	-6.94	-85.2175	-8.1
ZINC000004171319	-6.94	-90.8603	-8.9
ZINC000005019161	-6.94	-83.1389	-8.7
ZINC000008611094	-6.94	-92.4745	-8.7
ZINC000012462113	-6.94	-79.1557	-8.2
ZINC000012892141	-6.94	-45.5554	-8.4
ZINC000015736011	-6.94	-86.6175	-10
ZINC000019323505	-6.94	-85.404	-10.3
ZINC000064814714	-6.94	-65.0323	-8.8
ZINC000065242106	-6.94	-85.5418	-9.5
ZINC000065265679	-6.94	-64.2092	-8.4
ZINC000101207033	-6.94	-93.9934	-9.1
ZINC000101208637	-6.94	-83.2299	-9.5
ZINC000169766355	-6.94	-88.5707	-7.1
ZINC000000892772	-6.93	-76.0583	-8.1
ZINC000000952254	-6.93	-89.9428	-8.8
ZINC000001843632	-6.93	-94.5073	-9.7
ZINC000002285691	-6.93	-86.7538	-7.9
ZINC000002842631	-6.93	-80.6828	-9.9
ZINC000009189615	-6.93	-88.0939	-9.8
ZINC000009660262	-6.93	-79.1715	-8.6
ZINC000012413713	-6.93	-87.2229	-8.4
ZINC000012462907	-6.93	-86.6413	-9.2
ZINC000019625258	-6.93	-40.6238	-9
ZINC000037913314	-6.93	-81.2699	-9.5
ZINC000075437297	-6.93	-87.928	-9.1
ZINC000101205196	-6.93	-90.0432	-8.7
ZINC000101207845	-6.93	-69.0946	-7
ZINC000169766214	-6.93	-88.6929	-9.2
ZINC000169767990	-6.93	-99.1806	-8.9
ZINC000169768465	-6.93	-81.8152	-8
ZINC000169770912	-6.93	-95.3635	-8.8
ZINC000216627139	-6.93	-52.5603	-8.5
ZINC000000645825	-6.92	-52.4392	-9.4
ZINC000000714813	-6.92	-111.778	-8.1
ZINC000000789928	-6.92	-56.2171	-8.2
ZINC000000948975	-6.92	-84.614	-10.2
ZINC000002090249	-6.92	-72.9887	-8.5
ZINC000002817395	-6.92	-90.3525	-9.7
ZINC000002830858	-6.92	-87.2705	-8.6
ZINC000004857359	-6.92	-95.3531	-9.1
ZINC000008816564	-6.92	-48.6609	-8.4
ZINC000009251440	-6.92	-88.4076	-9.5
ZINC000009660091	-6.92	-81.1472	-10
ZINC000015842477	-6.92	-84.0429	-7.9
ZINC000019323616	-6.92	-78.1503	-8.5
ZINC000020242949	-6.92	-74.9634	-9.5
ZINC000021944513	-6.92	-78.6376	-8.2
ZINC000065311646	-6.92	-89.5711	-7.6
ZINC000101203623	-6.92	-88.9944	-9.5
ZINC000101208648	-6.92	-92.6879	-9.1
ZINC000101208717	-6.92	-92.5255	-9.3
ZINC000101209974	-6.92	-93.024	-8.1
ZINC000169677917	-6.92	-88.4211	-7.3
ZINC000000047665	-6.91	-47.3428	-7.8
ZINC000000057633	-6.91	-92.4439	-8.2
ZINC000000623390	-6.91	-86.9603	-8.7
ZINC000000629988	-6.91	-53.5509	-7.6
ZINC000000779527	-6.91	-77.8356	-8.2
ZINC000000851775	-6.91	-91.5705	-7.5
ZINC000000856914	-6.91	-85.3762	-9.7
ZINC000002242247	-6.91	-90.7466	-9.2
ZINC000002910112	-6.91	-69.6822	-8.6
ZINC000002926303	-6.91	-89.1616	-8.1
ZINC000005459637	-6.91	-89.4497	-8.4
ZINC000005686752	-6.91	-84.1894	-9.8
ZINC000006793674	-6.91	-89.6078	-9.2
ZINC000012371218	-6.91	-76.1074	-8.4
ZINC000012411349	-6.91	-90.745	-6.7
ZINC000015778280	-6.91	-81.7686	-7.8
ZINC000019625162	-6.91	-74.6598	-9
ZINC000021707682	-6.91	-91.1284	-9.5
ZINC000027664546	-6.91	-82.9832	-8.8
ZINC000064578348	-6.91	-76.7872	-8.8
ZINC000098050126	-6.91	-79.8666	-8.3
ZINC000101207940	-6.91	-97.0455	-7.9
ZINC000169767944	-6.91	-89.4067	-11.3
ZINC000169770220	-6.91	-87.4617	-7.8
ZINC000169775784	-6.91	-83.1141	-7.8
ZINC000001137359	-6.9	-81.2357	-8.9
ZINC000001763632	-6.9	-95.6309	-8.9
ZINC000001784657	-6.9	-94.471	-7.7
ZINC000001795875	-6.9	-100.353	-9.4
ZINC000002304361	-6.9	-58.6348	-8.6
ZINC000004851072	-6.9	-72.0745	-8.3
ZINC000010816916	-6.9	-91.7733	-8.6
ZINC000012062487	-6.9	-88.9708	-9.1
ZINC000017911588	-6.9	-91.7252	-9.5
ZINC000018093967	-6.9	-80.7552	-8.5
ZINC000033060138	-6.9	-85.0751	-9
ZINC000033061604	-6.9	-89.4695	-8
ZINC000035447699	-6.9	-81.8292	-8.3
ZINC000064955724	-6.9	-97.2206	-9
ZINC000065021305	-6.9	-86.4164	-9.4
ZINC000065112588	-6.9	-76.3405	-8.1
ZINC000065114033	-6.9	-96.5706	-9.4
ZINC000101205256	-6.9	-98.0109	-9
ZINC000169765437	-6.9	-90.9528	-10.4
ZINC000000067664	-6.89	-79.8439	-8.4
ZINC000000865027	-6.89	-103.346	-9
ZINC000002399963	-6.89	-94.5783	-10.5
ZINC000002963809	-6.89	-88.0721	-8.2
ZINC000004027283	-6.89	-87.4638	-8.2
ZINC000006645695	-6.89	-79.2794	-9.2
ZINC000009250961	-6.89	-97.7544	-9.7
ZINC000012419655	-6.89	-77.9041	-8.1
ZINC000021944580	-6.89	-90.9803	-8.1
ZINC000032202915	-6.89	-81.7142	-8.9
ZINC000033034819	-6.89	-81.6467	-8.2
ZINC000033140725	-6.89	-82.0361	-9.2
ZINC000033140846	-6.89	-94.9104	-10.1
ZINC000035372156	-6.89	-92.5834	-8.3
ZINC000048990530	-6.89	-90.963	-8
ZINC000054297640	-6.89	-73.2904	-9.3
ZINC000096309803	-6.89	-92.7535	-9.2
ZINC000169766428	-6.89	-101.068	-8.7
ZINC000169775817	-6.89	-103.056	-8.8
ZINC000169775834	-6.89	-88.2901	-9.1
ZINC000000568533	-6.88	-83.0981	-9.4
ZINC000000643416	-6.88	-75.5243	-8.4
ZINC000001088645	-6.88	-83.3213	-9.2
ZINC000003902784	-6.88	-80.3788	-9.5
ZINC000004000262	-6.88	-66.42	-7.4
ZINC000004840093	-6.88	-92.6493	-9.1
ZINC000004943594	-6.88	-59.7814	-8.9
ZINC000006624126	-6.88	-89.3025	-9.8
ZINC000008607910	-6.88	-70.3507	-9.7
ZINC000009614685	-6.88	-81.0929	-9.6
ZINC000009660035	-6.88	-80.0674	-9.1
ZINC000010014019	-6.88	-81.6173	-9.2
ZINC000019323239	-6.88	-92.306	-8.3
ZINC000019369681	-6.88	-101.671	-8.6
ZINC000020180477	-6.88	-68.7065	-8.9
ZINC000024611079	-6.88	-99.2817	-8.9
ZINC000035446681	-6.88	-79.5011	-6.5
ZINC000169771054	-6.88	-83.5876	-8.3
ZINC000000117321	-6.87	-84.147	-9.6
ZINC000000366952	-6.87	-81.1592	-8.6
ZINC000000491216	-6.87	-82.9853	-8.6
ZINC000000985309	-6.87	-83.2049	-8.8
ZINC000001481034	-6.87	8.1258	-7.4
ZINC000003480548	-6.87	-37.2338	-7.9
ZINC000004573103	-6.87	-76.9717	-8.4
[truncated: 3,468 more rows]

## Sheet: Table S2. Rank-by-Rank
Table S2. Rank-by-rank classification for 5,462 natural products using LeDock and Vina
Ligands	rank by Vina	rank by Ledock	Ranking
ZINC000040309506	6	26	16
ZINC000001529323	14	19	16.5
ZINC000012462127	56	10	33
ZINC000008577218	88	8	48
ZINC000064799791	46	58	52
ZINC000065074826	16	125	70.5
ZINC000065074717	22	124	73
ZINC000006920406	119	29	74
ZINC000012412330	123	30	76.5
ZINC000065074880	39	133	86
ZINC000065074856	132	46	89
ZINC000032949182	72	117	94.5
ZINC000101203065	161	42	101.5
ZINC000000626346	138	77	107.5
ZINC000065074878	38	185	111.5
ZINC000012371427	190	39	114.5
ZINC000021793750	155	83	119
ZINC000065074839	57	184	120.5
ZINC000012462870	124	129	126.5
ZINC000009992900	43	210	126.5
ZINC000032948769	21	237	129
ZINC000008783043	183	79	131
ZINC000033258029	242	25	133.5
ZINC000002087763	212	64	138
ZINC000169766323	108	172	140
ZINC000065074694	99	183	141
ZINC000101203056	134	150	142
ZINC000012462146	231	62	146.5
ZINC000032948786	94	204	149
ZINC000020894496	154	148	151
ZINC000008612507	55	249	152
ZINC000019625278	153	154	153.5
ZINC000032974950	238	97	167.5
ZINC000065074883	59	276	167.5
ZINC000012462109	230	107	168.5
ZINC000065074720	311	28	169.5
ZINC000033013010	239	101	170
ZINC000065074882	252	89	170.5
ZINC000006023446	342	3	172.5
ZINC000012496717	192	153	172.5
ZINC000012462120	355	1	178
ZINC000008782690	344	23	183.5
ZINC000101207630	319	50	184.5
ZINC000000671043	263	110	186.5
ZINC000065074624	48	336	192
ZINC000012377432	350	49	199.5
ZINC000009589269	187	226	206.5
ZINC000019625830	70	347	208.5
ZINC000065074808	101	319	210
ZINC000008589839	343	78	210.5
ZINC000033267235	303	118	210.5
ZINC000001818047	112	309	210.5
ZINC000008764831	282	146	214
ZINC000065074789	4	427	215.5
ZINC000020943142	194	242	218
ZINC000011996980	228	211	219.5
ZINC000009680638	347	95	221
ZINC000046915850	372	73	222.5
ZINC000065074841	58	389	223.5
ZINC000006058691	219	229	224
ZINC000065074824	37	411	224
ZINC000004909925	181	270	225.5
ZINC000000834437	52	399	225.5
ZINC000102211606	254	207	230.5
ZINC000040309846	97	369	233
ZINC000103575099	202	266	234
ZINC000001738754	401	72	236.5
ZINC000012411979	352	121	236.5
ZINC000008410677	281	192	236.5
ZINC000065074872	104	375	239.5
ZINC000001951062	482	11	246.5
ZINC000009661641	425	80	252.5
ZINC000020609179	193	314	253.5
ZINC000012462156	293	219	256
ZINC000004826940	180	332	256
ZINC000001463691	83	430	256.5
ZINC000012411052	351	163	257
ZINC000000851288	139	377	258
ZINC000035399536	45	473	259
ZINC000002091628	1	524	262.5
ZINC000002945941	406	120	263
ZINC000000708431	29	499	264
ZINC000012462126	520	9	264.5
ZINC000004284851	42	493	267.5
ZINC000016217384	91	456	273.5
ZINC000009614297	120	444	282
ZINC000003033232	275	291	283
ZINC000000850881	30	538	284
ZINC000015723857	90	480	285
ZINC000002133503	485	90	287.5
ZINC000019323575	15	560	287.5
ZINC000033252541	241	335	288
ZINC000002311598	113	470	291.5
ZINC000010257259	189	402	295.5
ZINC000065074874	159	437	298
ZINC000065074728	100	497	298.5
ZINC000002951050	490	111	300.5
ZINC000006942627	416	188	302
ZINC000000851804	395	213	304
ZINC000002889359	115	501	308
ZINC000012360244	517	104	310.5
ZINC000006079758	601	27	314
ZINC000006624118	414	216	315
ZINC000009251436	288	351	319.5
ZINC000048990006	156	489	322.5
ZINC000001120301	269	378	323.5
ZINC000019625864	234	417	325.5
ZINC000001051281	329	323	326
ZINC000012427856	620	33	326.5
ZINC000012462147	357	296	326.5
ZINC000012360239	618	45	331.5
ZINC000010691961	121	542	331.5
ZINC000003040428	144	527	335.5
ZINC000169765374	661	13	337
ZINC000004815803	600	88	344
ZINC000032974990	301	387	344
ZINC000002848168	404	285	344.5
ZINC000019340795	629	63	346
ZINC000006943814	221	476	348.5
ZINC000169765431	662	37	349.5
ZINC000012462138	522	181	351.5
ZINC000004112975	599	106	352.5
ZINC000032949067	95	613	354
ZINC000252444376	109	600	354.5
ZINC000000856951	326	384	355
ZINC000065074820	7	709	358
ZINC000065245924	376	342	359
ZINC000012462163	624	96	360
ZINC000000917430	584	136	360
ZINC000012372648	292	432	362
ZINC000012462153	430	305	367.5
ZINC000001082572	168	570	369
ZINC000065195518	105	644	374.5
ZINC000004090858	147	605	376
ZINC000169766614	459	300	379.5
ZINC000012412521	732	32	382
ZINC000005683197	708	57	382.5
ZINC000004909817	496	269	382.5
ZINC000239302838	464	308	386
ZINC000004143995	341	431	386
ZINC000018068415	528	246	387
ZINC000065074870	49	725	387
ZINC000002501034	174	602	388
ZINC000065111727	160	616	388
ZINC000030952823	635	144	389.5
ZINC000101411540	201	581	391
ZINC000012413902	191	591	391
ZINC000002741884	86	697	391.5
ZINC000027746383	128	656	392
ZINC000062001435	554	234	394
ZINC000004558040	707	82	394.5
ZINC000012462121	356	433	394.5
ZINC000006876231	280	509	394.5
ZINC000000940124	31	765	398
ZINC000003037534	54	745	399.5
ZINC000000890139	472	330	401
ZINC000064989973	310	496	403
ZINC000001076065	268	539	403.5
ZINC000009660095	68	748	408
ZINC000009660092	346	477	411.5
ZINC000101204980	317	506	411.5
ZINC000009251338	66	758	412
ZINC000020156486	631	197	414
ZINC000015225609	437	391	414
ZINC000002481058	595	244	419.5
ZINC000012462143	622	218	420
ZINC000101207794	320	522	421
ZINC000009251337	421	423	422
ZINC000096222535	565	282	423.5
ZINC000002192336	837	14	425.5
ZINC000103667029	457	395	426
ZINC000070670201	654	206	430
ZINC000008595262	65	797	431
ZINC000102739637	794	70	432
ZINC000012461627	519	346	432.5
ZINC000032971414	196	678	437
ZINC000004268559	87	787	437
ZINC000000955676	475	400	437.5
ZINC000012462103	428	447	437.5
ZINC000217672588	258	617	437.5
ZINC000012462149	623	262	442.5
ZINC000064887906	309	578	443.5
ZINC000064814846	641	247	444
ZINC000169770554	2	887	444.5
ZINC000101204874	76	814	445
ZINC000012462140	888	7	447.5
ZINC000096309726	316	579	447.5
ZINC000000723963	581	322	451.5
ZINC000012462119	734	176	455
ZINC000169770239	805	108	456.5
ZINC000001218068	170	743	456.5
ZINC000001073544	827	87	457
ZINC000032944313	913	4	458.5
ZINC000004257486	706	215	460.5
ZINC000012462133	887	35	461
ZINC000064978141	644	281	462.5
ZINC000012377430	349	576	462.5
ZINC000000116254	811	115	463
ZINC000064578401	555	374	464.5
ZINC000008765469	721	209	465
ZINC000012414107	733	199	466
ZINC000065074698	646	287	466.5
ZINC000065074632	26	907	466.5
ZINC000012462129	886	48	467
ZINC000064848071	307	632	469.5
ZINC000008983790	419	530	474.5
ZINC000217786309	40	913	476.5
ZINC000012462112	885	76	480.5
ZINC000003035341	177	785	481
ZINC000169768146	204	764	484
ZINC000012462135	521	455	488
ZINC000009189607	184	798	491
ZINC000001056159	167	818	492.5
ZINC000021177944	907	81	494
ZINC000065074858	313	680	496.5
ZINC000033283707	638	362	500
ZINC000009042794	284	717	500.5
ZINC000000892819	823	179	501
ZINC000101201773	378	634	506
ZINC000000946548	328	685	506.5
ZINC000002934131	489	526	507.5
ZINC000012463144	294	721	507.5
ZINC000064859168	931	85	508
ZINC000004460439	850	169	509.5
ZINC000101204898	783	236	509.5
ZINC000002893311	214	807	510.5
ZINC000032953124	73	952	512.5
ZINC000000371276	578	448	513
ZINC000002108597	271	755	513
ZINC000000680215	5	1024	514.5
ZINC000011647156	515	520	517.5
ZINC000003040578	337	699	518
ZINC000000851780	972	65	518.5
ZINC000150358807	255	782	518.5
ZINC000000779467	80	958	519
ZINC000021650562	538	503	520.5
ZINC000008398941	182	864	523
ZINC000008934948	345	702	523.5
ZINC000019625904	903	147	525
ZINC000002140202	836	214	525
ZINC000101203132	253	802	527.5
ZINC000035430707	245	813	529
ZINC000008831432	862	198	530
ZINC000009623340	872	193	532.5
ZINC000000921458	60	1007	533.5
ZINC000064578408	771	298	534.5
ZINC000013115087	525	545	535
ZINC000012462824	889	182	535.5
ZINC000012411830	879	194	536.5
ZINC000065074756	647	426	536.5
ZINC000000637702	323	753	538
ZINC000019625835	531	546	538.5
ZINC000008918581	418	662	540
ZINC000097999315	943	138	540.5
ZINC000000626450	207	874	540.5
ZINC000012462035	69	1013	541
ZINC000000970804	209	875	542
ZINC000019625892	630	457	543.5
ZINC000012413375	1025	68	546.5
ZINC000065245871	561	534	547.5
ZINC000000637894	678	419	548.5
ZINC000064747775	98	1002	550
ZINC000065074869	103	1003	553
ZINC000009228171	865	245	555
ZINC000013510361	436	677	556.5
ZINC000000940496	686	439	562.5
ZINC000004328256	1005	122	563.5
ZINC000009528963	186	947	566.5
ZINC000003033202	274	862	568
ZINC000001106371	10	1130	570
ZINC000012418832	354	789	571.5
ZINC000000779477	971	178	574.5
ZINC000051498329	929	223	576
ZINC000001514815	400	754	577
ZINC000021147277	44	1112	578
ZINC000019625915	904	253	578.5
ZINC000000669599	679	484	581.5
ZINC000012447717	427	736	581.5
ZINC000001293546	828	339	583.5
ZINC000001738759	402	768	585
ZINC000064968431	250	924	587
ZINC000169768394	802	376	589
ZINC000002471989	594	586	590
ZINC000001031243	140	1041	590.5
ZINC000033130965	197	987	592
ZINC000008610077	1016	174	595
ZINC000169293691	797	396	596.5
ZINC000253406881	465	730	597.5
ZINC000000948928	266	930	598
ZINC000001785529	832	385	608.5
ZINC000002951049	175	1042	608.5
ZINC000005196597	277	944	610.5
ZINC000012661472	1029	201	615
ZINC000009623380	513	718	615.5
ZINC000064887970	1070	162	616
ZINC000002742358	143	1091	617
ZINC000015723840	3	1232	617.5
ZINC000008720955	502	735	618.5
ZINC000012390160	229	1011	620
ZINC000064990031	75	1169	622
ZINC000001085426	586	671	628.5
ZINC000004314925	118	1142	630
ZINC000012446556	621	642	631.5
ZINC000169770887	461	805	633
ZINC000065216041	559	710	634.5
ZINC000008856628	863	414	638.5
ZINC000101175633	780	498	639
ZINC000009833573	348	934	641
ZINC000002222046	173	1109	641
ZINC000103575159	1240	43	641.5
ZINC000012462110	429	854	641.5
ZINC000001057903	9	1275	642
ZINC000003627237	700	588	644
ZINC000012462454	523	775	649
ZINC000044167969	926	373	649.5
ZINC000009250956	725	574	649.5
ZINC000065074857	12	1289	650.5
ZINC000000717715	79	1228	653.5
ZINC000009635146	1163	152	657.5
ZINC000009355767	32	1283	657.5
ZINC000012364288	1024	293	658.5
ZINC000000898140	81	1237	659
ZINC000021935368	909	410	659.5
ZINC000065111629	133	1189	661
ZINC000004487690	493	831	662
ZINC000003117989	145	1179	662
ZINC000049410344	157	1168	662.5
ZINC000000031648	1109	222	665.5
ZINC000002864923	334	998	666
ZINC000002176439	591	744	667.5
ZINC000015721850	744	593	668.5
ZINC000001063640	477	861	669
ZINC000001191711	62	1276	669
ZINC000000456872	1115	224	669.5
ZINC000033301790	96	1245	670.5
ZINC000000792717	820	523	671.5
ZINC000000167151	962	383	672.5
ZINC000012447254	883	462	672.5
ZINC000009406421	1022	324	673
ZINC000102739839	795	551	673
ZINC000020578780	536	811	673.5
ZINC000006088725	148	1200	674
ZINC000012462160	1179	170	674.5
ZINC000012411899	1348	12	680
ZINC000012420715	881	479	680
ZINC000027581715	195	1166	680.5
ZINC000008611178	860	502	681
ZINC000064578412	1214	149	681.5
ZINC000012462244	1180	195	687.5
ZINC000100821190	107	1268	687.5
ZINC000012657772	1360	17	688.5
ZINC000004510409	179	1199	689
ZINC000004731668	851	528	689.5
ZINC000001106369	41	1339	690
ZINC000033130408	917	464	690.5
ZINC000000669624	1273	109	691
ZINC000065074790	1076	306	691
ZINC000000851803	974	412	693
ZINC000065265703	562	824	693
ZINC000064568532	1065	327	696
ZINC000035377177	244	1150	697
ZINC000000948964	267	1129	698
ZINC000015721863	232	1165	698.5
ZINC000098050191	1232	167	699.5
ZINC000012411901	1349	53	701
ZINC000065030179	935	467	701
ZINC000003117996	178	1229	703.5
ZINC000006793412	149	1258	703.5
ZINC000101645689	568	842	705
ZINC000019324024	1044	367	705.5
ZINC000033836977	1397	16	706.5
ZINC000000996040	689	731	710
ZINC000000851777	1277	145	711
ZINC000101205402	318	1104	711
ZINC000015016376	18	1406	712
ZINC000000535952	967	458	712.5
ZINC000000865029	684	742	713
ZINC000008860241	864	564	714
ZINC000006917970	715	716	715.5
ZINC000003033520	407	1026	716.5
ZINC000000623924	817	620	718.5
ZINC000033129984	761	679	720
ZINC000064754906	556	885	720.5
ZINC000013346275	1032	415	723.5
ZINC000015616332	527	920	723.5
ZINC000006942898	417	1030	723.5
ZINC000002197028	273	1174	723.5
ZINC000004029625	491	962	726.5
ZINC000000940497	1281	175	728
ZINC000003033204	176	1280	728
ZINC000001087848	82	1374	728
ZINC000102530476	1094	363	728.5
ZINC000015681096	1036	425	730.5
ZINC000169692033	1447	15	731
ZINC000012413705	1350	112	731
ZINC000000710150	324	1140	732
ZINC000000182490	1110	357	733.5
ZINC000065074854	102	1366	734
ZINC000012413501	1176	295	735.5
ZINC000065074864	1078	394	736
ZINC000001180311	478	995	736.5
ZINC000002069125	691	784	737.5
ZINC000033130999	919	562	740.5
ZINC000002276505	486	997	741.5
ZINC000033257838	544	940	742
ZINC000013355269	737	749	743
ZINC000001428269	111	1375	743
ZINC000012372654	1172	315	743.5
ZINC000101207188	453	1038	745.5
ZINC000064578407	770	724	747
ZINC000064848273	930	567	748.5
ZINC000004487687	217	1281	749
ZINC000101207141	162	1336	749
ZINC000009660249	424	1075	749.5
ZINC000020243290	533	968	750.5
ZINC000002099511	84	1417	750.5
ZINC000019323631	1043	463	753
ZINC000003957757	846	660	753
ZINC000033012659	302	1204	753
ZINC000169766140	664	843	753.5
ZINC000169765441	1245	267	756
ZINC000012462145	1357	160	758.5
ZINC000064968416	158	1365	761.5
ZINC000009660261	1169	359	764
ZINC000002094901	172	1356	764
ZINC000012411981	518	1012	765
ZINC000000231934	262	1270	766
ZINC000004163274	847	687	767
ZINC000003033523	336	1198	767
ZINC000001749971	1497	41	769
ZINC000021707634	633	921	777
ZINC000033034784	1391	165	778
ZINC000065074886	648	908	778
ZINC000101722458	1239	320	779.5
ZINC000015679968	19	1540	779.5
ZINC000004090415	117	1446	781.5
ZINC000064977982	642	925	783.5
ZINC000000067887	576	992	784
ZINC000012662226	736	838	787
ZINC000000637501	468	1106	787
ZINC000065239809	560	1018	789
ZINC000169766625	256	1322	789
ZINC000065074843	1077	504	790.5
ZINC000019323606	92	1490	791
ZINC000019323523	529	1060	794.5
ZINC000008595378	1329	261	795
ZINC000009678414	188	1405	796.5
ZINC000002952197	1310	286	798
ZINC000012447707	884	720	802
ZINC000049411173	1063	547	805
ZINC000012391442	731	879	805
ZINC000035427920	1400	212	806
ZINC000064606015	1066	548	807
ZINC000040313341	552	1062	807
ZINC000012418249	353	1261	807
ZINC000012360237	1344	272	808
ZINC000002628513	1308	310	809
ZINC000001083196	980	638	809
ZINC000012412098	1175	445	810
ZINC000002099588	1295	331	813
ZINC000009250970	1019	608	813.5
ZINC000008602070	859	773	816
ZINC000000342298	815	817	816
ZINC000040309814	550	1082	816
ZINC000001775446	1126	508	817
ZINC000012858882	625	1014	819.5
ZINC000064967998	1408	235	821.5
ZINC000004314036	849	794	821.5
ZINC000000490693	966	683	824.5
ZINC000033301968	243	1409	826
ZINC000065171375	1423	231	827
ZINC000002103375	1129	525	827
ZINC000064873307	47	1608	827.5
ZINC000005031320	1530	126	828
ZINC000001133531	984	672	828
ZINC000002814438	213	1443	828
ZINC000012428091	426	1231	828.5
ZINC000012413721	1567	91	829
ZINC000101207424	948	711	829.5
ZINC000003033199	335	1326	830.5
ZINC000005304505	1011	652	831.5
ZINC000035462022	549	1114	831.5
ZINC000004425478	1525	140	832.5
ZINC000000789673	393	1273	833
ZINC000012418830	1027	641	834
ZINC000065030262	448	1222	835
ZINC000245226770	23	1648	835.5
ZINC000101203418	452	1223	837.5
ZINC000004911771	276	1400	838
ZINC000169770090	1249	429	839
ZINC000012402049	619	1077	848
ZINC000002212194	1303	401	852
ZINC000101208654	135	1569	852
ZINC000064758592	249	1456	852.5
ZINC000001818125	330	1376	853
ZINC000008417520	858	852	855
ZINC000065057909	1413	299	856
ZINC000006917923	1156	556	856
ZINC000015864455	746	967	856.5
ZINC000019369021	298	1425	861.5
ZINC000004935850	218	1508	863
ZINC000032998315	1388	341	864.5
ZINC000008410379	1159	573	866
ZINC000064787915	1068	664	866
ZINC000101205516	785	954	869.5
ZINC000003094702	1137	604	870.5
ZINC000065057987	1414	328	871
ZINC000064758514	199	1543	871
ZINC000064472906	640	1103	871.5
ZINC000008783063	503	1240	871.5
ZINC000000940092	1485	260	872.5
ZINC000101203763	1438	307	872.5
ZINC000012376305	878	867	872.5
ZINC000033130096	1611	135	873
ZINC000002132907	1727	24	875.5
ZINC000009251379	510	1241	875.5
ZINC000001577894	53	1703	878
ZINC000065074625	374	1387	880.5
ZINC000064968418	1409	354	881.5
ZINC000012463050	1359	404	881.5
ZINC000000679519	1275	491	883
ZINC000012461625	1568	200	884
ZINC000000779469	1479	290	884.5
ZINC000035430719	1401	368	884.5
ZINC000005031153	852	917	884.5
ZINC000000890132	397	1372	884.5
ZINC000065074716	1415	355	885
ZINC000065030349	1634	137	885.5
ZINC000005304362	853	918	885.5
ZINC000033261129	1207	566	886.5
ZINC000035372158	365	1410	887.5
ZINC000169775645	954	826	890
ZINC000169766237	321	1460	890.5
ZINC000033264766	364	1429	896.5
ZINC000000753790	264	1529	896.5
ZINC000065085078	1416	381	898.5
ZINC000033131107	763	1037	900
ZINC000012447255	1355	446	900.5
ZINC000000706957	1117	684	900.5
ZINC000000957163	824	977	900.5
ZINC000012401852	1173	629	901
ZINC000012462970	524	1285	904.5
ZINC000013785139	1035	776	905.5
ZINC000003033529	215	1598	906.5
ZINC000000752175	1119	695	907
ZINC000001437540	985	829	907
ZINC000012412519	880	935	907.5
ZINC000012417868	1771	47	909
ZINC000104763965	796	1022	909
ZINC000000780985	265	1553	909
ZINC000252585229	669	1154	911.5
ZINC000014610717	1575	251	913
ZINC000000789678	325	1502	913.5
ZINC000009527816	289	1538	913.5
ZINC000003033301	1000	830	915
ZINC000009659980	1023	808	915.5
ZINC000005027676	1529	303	916
ZINC000006876307	1541	292	916.5
ZINC000000891961	398	1438	918
ZINC000252585700	1108	729	918.5
ZINC000012427784	1352	487	919.5
ZINC000041187021	1061	780	920.5
ZINC000033278935	1053	792	922.5
ZINC000001820159	211	1634	922.5
ZINC000002827917	997	849	923
ZINC000239165221	1677	173	925
ZINC000000294641	390	1465	927.5
ZINC000005590874	412	1447	929.5
ZINC000032998317	1203	657	930
ZINC000012413514	1026	835	930.5
ZINC000032998346	542	1319	930.5
ZINC000033003812	1204	658	931
ZINC000033129985	762	1100	931
ZINC000012462932	1028	837	932.5
ZINC000239309005	1678	190	934
ZINC000001279751	1285	583	934
ZINC000000851784	973	898	935.5
ZINC000169770942	806	1065	935.5
ZINC000032998443	362	1512	937
ZINC000006136419	1323	554	938.5
ZINC000008765112	222	1655	938.5
ZINC000033258028	545	1334	939.5
ZINC000009660184	1167	719	943
ZINC000004740494	1746	141	943.5
ZINC000009250945	724	1164	944
ZINC000049407516	553	1335	944
ZINC000021923267	1806	84	945
ZINC000000849563	821	1069	945
ZINC000004834622	1146	746	946
ZINC000001271972	1713	180	946.5
ZINC000000945048	585	1308	946.5
ZINC000101203537	781	1115	948
ZINC000002103730	1297	601	949
ZINC000003062331	1513	386	949.5
ZINC000001132307	983	916	949.5
ZINC000000216725	812	1087	949.5
ZINC000006876213	499	1401	950
ZINC000004187298	1524	380	952
ZINC000008856458	504	1403	953.5
ZINC000033261362	921	988	954.5
ZINC000005220446	1322	589	955.5
ZINC000101432599	456	1459	957.5
ZINC000035527686	1402	521	961.5
ZINC000012413377	1770	156	963
ZINC000012412500	1563	365	964
ZINC000033130368	1612	317	964.5
ZINC000040310029	1060	870	965
ZINC000009660097	730	1202	966
ZINC000018094021	1042	892	967
ZINC000008765011	861	1074	967.5
ZINC000040310136	551	1384	967.5
ZINC000086069351	1433	505	969
ZINC000002023887	1919	20	969.5
ZINC000064819241	1069	871	970
ZINC000000037387	261	1680	970.5
ZINC000169767944	13	1930	971.5
ZINC000032998860	760	1186	973
ZINC000000662309	1478	469	973.5
ZINC000000580569	676	1272	974
ZINC000000455859	1893	56	974.5
ZINC000003040777	841	1110	975.5
ZINC000017841474	1193	760	976.5
ZINC000006935938	1157	796	976.5
ZINC000013284123	433	1523	978
ZINC000000784076	819	1141	980
ZINC000015880518	628	1332	980
ZINC000012371911	1959	2	980.5
ZINC000002449184	1926	36	981
ZINC000020355247	126	1836	981
ZINC000101205181	945	1021	983
ZINC000012462123	1775	196	985.5
ZINC000012383616	1347	624	985.5
ZINC000065057727	1219	752	985.5
ZINC000009251413	286	1685	985.5
ZINC000004985746	1321	651	986
ZINC000096396744	1087	886	986.5
ZINC000000970801	979	994	986.5
ZINC000016032462	1038	938	988
ZINC000017295598	359	1619	989
ZINC000013136082	1778	202	990
ZINC000101208151	789	1193	991
ZINC000101208234	790	1194	992
ZINC000065097257	1079	909	994
ZINC000032998421	1607	388	997.5
ZINC000002121612	1299	696	997.5
ZINC000019625931	1797	203	1000
ZINC000002191248	1502	500	1001
ZINC000064578394	1405	597	1001
ZINC000012462107	1965	38	1001.5
ZINC000008740305	1757	250	1003.5
ZINC000009660250	874	1133	1003.5
ZINC000012411054	1174	834	1004
ZINC000019323505	152	1861	1006.5
ZINC000065085359	1417	599	1008
ZINC000035430880	548	1477	1012.5
ZINC000002501666	1927	99	1013
ZINC000252586775	259	1767	1013
ZINC000064978078	643	1385	1014
ZINC000103572061	381	1647	1014
ZINC000065083201	314	1715	1014.5
ZINC000000253114	1692	338	1015
ZINC000012427846	1962	71	1016.5
ZINC000002465579	1134	900	1017
ZINC000005059691	1009	1028	1018.5
ZINC000002399963	85	1954	1019.5
ZINC000065265709	652	1388	1020
ZINC000000671916	580	1466	1023
ZINC000004167087	1313	734	1023.5
ZINC000002099553	1500	552	1026
ZINC000033130966	1393	659	1026
ZINC000065057894	1412	643	1027.5
ZINC000000948975	166	1890	1028
ZINC000003646878	844	1216	1030
ZINC000012371570	1768	294	1031
ZINC000004043294	704	1358	1031
ZINC000049409707	1062	1001	1031.5
ZINC000001456335	1715	358	1036.5
ZINC000101207687	659	1415	1037
ZINC000002146390	63	2011	1037
ZINC000002137144	1922	155	1038.5
ZINC000101207660	380	1697	1038.5
ZINC000000120286	1262	816	1039
ZINC000012461685	1964	116	1040
ZINC000101205576	1859	221	1040
ZINC000015864446	440	1643	1041.5
ZINC000004112273	1740	344	1042
ZINC000169765437	136	1951	1043.5
ZINC000169771060	1672	418	1045
ZINC000009660182	1559	531	1045
ZINC000006624482	279	1812	1045.5
ZINC000002464508	1507	585	1046
ZINC000065233104	1426	667	1046.5
ZINC000016227201	1581	513	1047
ZINC000006873011	1539	555	1047
ZINC000033131041	1614	482	1048
ZINC000064578335	1623	474	1048.5
ZINC000065074653	11	2086	1048.5
ZINC000064968432	1632	466	1049
ZINC000101203147	379	1719	1049
ZINC000004680437	1527	572	1049.5
ZINC000169765386	2046	54	1050
ZINC000065074635	645	1457	1051
ZINC000169770691	952	1151	1051.5
ZINC000015415613	743	1361	1052
ZINC000012364728	1767	340	1053.5
ZINC000033012401	543	1564	1053.5
ZINC000033130044	1050	1061	1055.5
ZINC000000525785	1270	846	1058
ZINC000000340034	391	1726	1058.5
ZINC000004079745	1141	979	1060
ZINC000012462137	1178	948	1063
ZINC000226314088	322	1804	1063
ZINC000036646331	368	1760	1064
ZINC000002192326	2124	5	1064.5
ZINC000008912082	1759	370	1064.5
ZINC000000035526	1256	873	1064.5
ZINC000012447381	1356	774	1065
ZINC000009543756	1556	575	1065.5
ZINC000035430836	1617	515	1066
ZINC000019320105	1375	761	1068
ZINC000056451756	447	1690	1068.5
ZINC000072324707	377	1763	1070
ZINC000000934286	1904	238	1071
ZINC000001274307	1493	649	1071
ZINC000021707679	539	1603	1071
ZINC000015723802	439	1706	1072.5
ZINC000002152855	590	1556	1073
ZINC000035399382	1399	751	1075
ZINC000169766414	799	1353	1076
ZINC000000953723	1907	248	1077.5
ZINC000006738354	1013	1143	1078
ZINC000020993515	537	1620	1078.5
ZINC000015736011	297	1860	1078.5
ZINC000009762105	33	2124	1078.5
ZINC000000629395	677	1481	1079
ZINC000101205344	2040	119	1079.5
ZINC000000800988	1902	259	1080.5
ZINC000169766163	1449	712	1080.5
ZINC000101203592	1235	929	1082
ZINC000013367223	1185	982	1083.5
ZINC000003035350	840	1327	1083.5
ZINC000009830176	514	1657	1085.5
ZINC000012413373	1564	610	1087
ZINC000000629087	579	1595	1087
ZINC000023997121	1598	577	1087.5
ZINC000002310654	2125	52	1088.5
ZINC000101205623	1440	738	1089
ZINC000064990202	933	1247	1090
ZINC000004570798	1942	240	1091
ZINC000009119666	1954	230	1092
ZINC000012005809	1958	227	1092.5
ZINC000009660091	290	1897	1093.5
ZINC000000895266	975	1214	1094.5
ZINC000096115940	778	1414	1096
ZINC000006769239	1536	661	1098.5
ZINC000086069246	1648	550	1099
ZINC000009609939	2168	31	1099.5
ZINC000169770516	572	1629	1100.5
ZINC000019941755	1590	612	1101
ZINC000000947759	2110	93	1101.5
ZINC000010335780	1171	1032	1101.5
ZINC000033140846	240	1964	1102
ZINC000002842631	333	1872	1102.5
ZINC000001083200	1912	301	1106.5
ZINC000001428903	2116	98	1107
ZINC000002826777	1930	284	1107
ZINC000012856924	1361	855	1108
ZINC000012427849	2185	34	1109.5
ZINC000006767783	2152	67	1109.5
ZINC000103666966	1864	356	1110
ZINC000006793764	711	1510	1110.5
ZINC000006767483	1535	688	1111.5
ZINC000033078120	1610	615	1112.5
ZINC000000957162	1283	942	1112.5
ZINC000002126778	694	1533	1113.5
ZINC000002315331	403	1827	1115
ZINC000064989774	1215	1017	1116
ZINC000009660036	873	1360	1116.5
ZINC000004673507	1526	715	1120.5
ZINC000065117737	1420	823	1121.5
ZINC000004189273	492	1751	1121.5
ZINC000008061218	1015	1230	1122.5
ZINC000004325724	1314	933	1123.5
ZINC000006821865	1154	1093	1123.5
ZINC000064989700	557	1692	1124.5
ZINC000101210159	793	1458	1125.5
ZINC000000940490	1486	766	1126
ZINC000064969280	932	1321	1126.5
ZINC000169765518	663	1591	1127
ZINC000001088681	1488	767	1127.5
ZINC000001459962	1123	1132	1127.5
ZINC000000206445	964	1292	1128
ZINC000003108345	1138	1121	1129.5
ZINC000006942858	1754	510	1132
ZINC000001043658	825	1439	1132
ZINC000018203384	1788	481	1134.5
ZINC000000851790	1278	993	1135.5
ZINC000003873977	1517	756	1136.5
ZINC000000892801	1120	1157	1138.5
ZINC000101204940	1090	1192	1141
ZINC000064818409	773	1513	1143
ZINC000033257690	1206	1081	1143.5
ZINC000015778253	1189	1098	1143.5
ZINC000035536704	1824	465	1144.5
ZINC000009189615	420	1873	1146.5
ZINC000019338421	1981	313	1147
ZINC000096113916	1649	646	1147.5
ZINC000101205131	2039	257	1148
ZINC000002858819	488	1809	1148.5
ZINC000002095562	1920	379	1149.5
ZINC000012462141	1570	737	1153.5
ZINC000002298524	1133	1176	1154.5
ZINC000002221381	1729	584	1156.5
ZINC000000208127	1468	845	1156.5
ZINC000033130995	1394	922	1158
ZINC000064965688	1071	1246	1158.5
ZINC000000645844	1898	420	1159
ZINC000065196944	1424	894	1159
ZINC000003033906	839	1484	1161.5
ZINC000012413516	1565	759	1162
ZINC000169768182	1100	1224	1162
ZINC000101203755	1658	668	1163
ZINC000006766255	1534	795	1164.5
ZINC000005686752	413	1919	1166
ZINC000003288474	216	2117	1166.5
ZINC000009250963	225	2109	1167
ZINC000001782969	831	1504	1167.5
ZINC000001839491	587	1748	1167.5
ZINC000000942666	1282	1057	1169.5
ZINC000027994984	541	1798	1169.5
ZINC000101208334	1236	1105	1170.5
ZINC000004907830	1320	1027	1173.5
ZINC000000942755	2109	239	1174
ZINC000009660100	1165	1183	1174
ZINC000101203399	1656	693	1174.5
ZINC000065322690	1083	1266	1174.5
ZINC000001843632	480	1870	1175
ZINC000003524180	1311	1043	1177
ZINC000009251343	285	2076	1180.5
ZINC000001077856	2344	18	1181
ZINC000013369924	1033	1331	1182
ZINC000020574587	1800	565	1182.5
ZINC000000262537	2091	277	1184
ZINC000000780282	2101	268	1184.5
ZINC000023973566	1383	986	1184.5
ZINC000001245404	110	2263	1186.5
ZINC000006917934	1543	833	1188
ZINC000002817395	487	1892	1189.5
ZINC000009250955	1332	1048	1190
ZINC000003907820	1520	863	1191.5
ZINC000015682160	1037	1347	1192
ZINC000022638023	910	1474	1192
ZINC000000856914	471	1914	1192.5
ZINC000072324968	777	1609	1193
ZINC000000378299	1474	914	1194
ZINC000033130916	637	1757	1197
ZINC000006624126	415	1979	1197
ZINC000000207899	672	1725	1198.5
ZINC000006924780	716	1683	1199.5
ZINC000000102331	1687	714	1200.5
ZINC000001819867	331	2071	1201
ZINC000169770878	1871	536	1203.5
ZINC000000258674	2088	321	1204.5
ZINC000003999379	1521	888	1204.5
ZINC000009189611	185	2224	1204.5
ZINC000009660148	2171	241	1206
ZINC000101207490	788	1627	1207.5
ZINC000065311567	1226	1191	1208.5
ZINC000049410029	1403	1015	1209
ZINC000065057798	2027	393	1210
ZINC000009660085	423	2000	1211.5
ZINC000001771722	829	1596	1212.5
ZINC000009251349	612	1815	1213.5
ZINC000009251405	1333	1095	1214
ZINC000001317868	399	2030	1214.5
ZINC000003882382	702	1730	1216
ZINC000001245507	1491	943	1217
ZINC000013370123	35	2401	1218
ZINC000079188733	1228	1209	1218.5
ZINC000008611509	1549	889	1219
ZINC000019320261	1584	856	1220
ZINC000004487683	1144	1296	1220
ZINC000169766461	1450	991	1220.5
ZINC000004261902	2384	59	1221.5
ZINC000101208791	1662	781	1221.5
ZINC000015858504	2196	252	1224
ZINC000065259428	1082	1367	1224.5
ZINC000001772082	1719	733	1226
ZINC000169771206	668	1784	1226
ZINC000048989980	306	2147	1226.5
ZINC000012427843	2184	274	1229
ZINC000104763693	203	2255	1229
ZINC000044166212	2239	220	1229.5
ZINC000049411310	1831	631	1231
ZINC000012427762	1772	690	1231
ZINC000012462585	1572	891	1231.5
ZINC000021867784	1595	869	1232
ZINC000150600351	950	1514	1232
ZINC000009660034	67	2397	1232
ZINC000009250961	508	1958	1233
ZINC000021168664	1995	472	1233.5
ZINC000169770143	804	1664	1234
ZINC000000624218	968	1501	1234.5
ZINC000002828021	2127	343	1235
ZINC000002179122	2123	350	1236.5
ZINC000169770848	1671	804	1237.5
ZINC000000955667	688	1789	1238.5
ZINC000169775830	1252	1227	1239.5
ZINC000012664218	892	1587	1239.5
ZINC000033252371	1052	1428	1240
ZINC000008607910	501	1980	1240.5
ZINC000033131040	920	1565	1242.5
ZINC000002830879	1931	563	1247
ZINC000008611181	2163	333	1248
ZINC000032953577	1604	893	1248.5
ZINC000008331791	500	1997	1248.5
ZINC000020180851	1987	514	1250.5
ZINC000020745248	1046	1455	1250.5
ZINC000009589506	227	2274	1250.5
ZINC000035447590	1618	884	1251
ZINC000019323664	1376	1126	1251
ZINC000064578399	373	2129	1251
ZINC000002976061	1734	769	1251.5
ZINC000065074661	36	2467	1251.5
ZINC000009251348	867	1638	1252.5
ZINC000002060616	1291	1215	1253
ZINC000101411546	1862	647	1254.5
ZINC000009614689	512	1999	1255.5
ZINC000009527835	2418	94	1256
ZINC000065117328	1640	872	1256
ZINC000065216376	1080	1433	1256.5
ZINC000004056541	146	2370	1258
ZINC000033034712	915	1607	1261
ZINC000006769232	1752	772	1262
ZINC000002207832	992	1535	1263.5
ZINC000169768404	382	2150	1266
ZINC000044167844	1827	708	1267.5
ZINC000012413576	2432	105	1268.5
ZINC000001778849	1918	622	1270
ZINC000065030380	1635	906	1270.5
ZINC000001624515	1286	1256	1271
ZINC000064568597	1622	923	1272.5
ZINC000019323622	902	1644	1273
ZINC000065030206	1410	1137	1273.5
ZINC000065115846	1639	910	1274.5
ZINC000065074697	2481	69	1275
ZINC000000950703	976	1574	1275
ZINC000065114049	450	2100	1275
ZINC000012447257	1963	592	1277.5
ZINC000006942805	1546	1009	1277.5
ZINC000000117196	1878	682	1280
ZINC000009228180	506	2056	1281
ZINC000004487685	1743	820	1281.5
ZINC000169770779	1102	1462	1282
ZINC000035430798	765	1799	1282
ZINC000012383591	1346	1219	1282.5
ZINC000169775527	953	1612	1282.5
ZINC000012653223	2436	130	1283
ZINC000035430810	766	1800	1283
ZINC000000117321	577	1990	1283.5
ZINC000033060137	2009	561	1285
ZINC000064967892	1631	941	1286
ZINC000009660222	1168	1404	1286
ZINC000012413498	2431	143	1287
ZINC000002927553	998	1579	1288.5
ZINC000012372656	2180	403	1291.5
ZINC000096310310	1085	1499	1292
ZINC000020560659	441	2144	1292.5
ZINC000001088651	2345	243	1294
ZINC000021322146	1996	594	1295
ZINC000004487666	2141	451	1296
ZINC000009614685	615	1981	1298
ZINC000015864457	1787	810	1298.5
ZINC000000269543	965	1632	1298.5
ZINC000065030354	1411	1188	1299.5
ZINC000065057913	1220	1386	1303
ZINC000004681690	410	2196	1303
ZINC000015842730	2445	164	1304.5
ZINC000003033200	597	2013	1305
ZINC000055253349	2017	596	1306.5
ZINC000018173002	2198	416	1307
ZINC000002951071	2129	485	1307
ZINC000001558311	1716	899	1307.5
ZINC000075877123	451	2165	1308
ZINC000001134142	169	2449	1309
ZINC000005221983	2148	471	1309.5
ZINC000002052784	588	2031	1309.5
ZINC000009251440	728	1896	1312
ZINC000096115071	2495	131	1313
ZINC000000804656	2542	86	1314
ZINC000009882081	2176	452	1314
ZINC000033272010	1816	812	1314
ZINC000012005952	2178	453	1315.5
ZINC000065233221	1644	989	1316.5
ZINC000008612837	1756	878	1317
ZINC000012401739	1960	675	1317.5
ZINC000012662750	1183	1452	1317.5
ZINC000021049466	632	2003	1317.5
ZINC000008311918	64	2572	1318
ZINC000000842903	1481	1156	1318.5
ZINC000065242106	776	1863	1319.5
ZINC000000672658	470	2169	1319.5
ZINC000000716751	1899	741	1320
ZINC000064967340	1841	799	1320
ZINC000101207293	946	1696	1321
ZINC000040312714	2238	406	1322
ZINC000001303818	1913	732	1322.5
ZINC000169765342	1096	1549	1322.5
ZINC000037913314	769	1878	1323.5
ZINC000020242949	752	1900	1326
ZINC000004028856	1312	1341	1326.5
ZINC000017845496	899	1755	1327
ZINC000096222534	1855	800	1327.5
ZINC000005223329	497	2159	1328
ZINC000012364282	2179	478	1328.5
ZINC000101208637	791	1866	1328.5
ZINC000000423716	1267	1394	1330.5
ZINC000101208664	163	2500	1331.5
ZINC000012462034	1569	1096	1332.5
ZINC000009250940	611	2057	1334
ZINC000012427863	1353	1316	1334.5
ZINC000002928108	1510	1160	1335
ZINC000032986786	914	1756	1335
ZINC000033283543	2010	663	1336.5
ZINC000015682068	1576	1097	1336.5
ZINC000169768607	571	2103	1337
ZINC000033327562	1818	857	1337.5
ZINC000001875068	481	2195	1338
ZINC000018210700	2449	228	1338.5
ZINC000003902784	703	1975	1339
ZINC000019625940	1379	1300	1339.5
ZINC000021707682	754	1925	1339.5
ZINC000003037543	409	2270	1339.5
ZINC000216625975	1675	1005	1340
ZINC000019320107	1583	1099	1341
ZINC000032953568	1603	1080	1341.5
ZINC000000856818	208	2475	1341.5
ZINC000009660096	1339	1345	1342
ZINC000008397448	2407	278	1342.5
ZINC000101203623	782	1903	1342.5
ZINC000008619476	2408	279	1343.5
ZINC000002102265	1726	961	1343.5
ZINC000017911588	748	1941	1344.5
ZINC000000677515	680	2009	1344.5
ZINC000010692210	291	2398	1344.5
ZINC000169770946	2055	636	1345.5
ZINC000035372144	546	2146	1346
ZINC000015729533	1974	722	1348
ZINC000000244220	466	2234	1350
ZINC000000525700	467	2236	1351.5
ZINC000000645825	818	1887	1352.5
ZINC000070672518	1851	859	1355
ZINC000000942776	473	2239	1356
ZINC000101203388	1089	1624	1356.5
ZINC000064848149	308	2405	1356.5
ZINC000004487681	1315	1399	1357
ZINC000033264723	1815	905	1360
ZINC000065057937	1637	1083	1360
ZINC000000062902	1259	1464	1361.5
ZINC000002129896	272	2452	1362
ZINC000000726263	1900	827	1363.5
ZINC000015682262	1783	950	1366.5
ZINC000018325317	900	1834	1367
ZINC000033130964	918	1817	1367.5
ZINC000012371652	2426	312	1369
ZINC000065062880	2250	490	1370
ZINC000002095615	2556	187	1371.5
ZINC000000949609	1704	1040	1372
ZINC000000263653	1885	860	1372.5
ZINC000008342725	607	2139	1373
ZINC000015675226	1368	1379	1373.5
ZINC000000970793	978	1769	1373.5
ZINC000012427862	2435	316	1375.5
ZINC000000851760	583	2170	1376.5
ZINC000019703209	1045	1709	1377
ZINC000033088711	916	1838	1377
ZINC000020768012	2461	297	1379
ZINC000012419667	2433	325	1379
ZINC000001770198	1125	1633	1379
ZINC000009660082	617	2141	1379
ZINC000004090853	1522	1239	1380.5
ZINC000033278901	2231	532	1381.5
ZINC000008765042	1758	1010	1384
ZINC000001795875	833	1936	1384.5
ZINC000065216407	2483	289	1386
ZINC000003626466	2132	640	1386
ZINC000004506350	1940	832	1386
ZINC000065097190	1845	927	1386
ZINC000000133626	387	2385	1386
ZINC000000851781	2104	670	1387
ZINC000021916129	1805	969	1387
ZINC000065154778	1847	928	1387.5
ZINC000101203018	1234	1545	1389.5
ZINC000001205899	1710	1070	1390
ZINC000020237140	532	2249	1390.5
ZINC000000263599	1693	1089	1391
ZINC000002109489	1130	1652	1391
ZINC000169767135	1668	1116	1392
ZINC000001185951	1490	1294	1392
ZINC000169775346	1873	912	1392.5
ZINC000027993614	1601	1184	1392.5
ZINC000013763530	1367	1421	1394
ZINC000000568533	816	1972	1394
ZINC000001995765	2772	21	1396.5
ZINC000000672533	2100	694	1397
ZINC000006702896	1751	1047	1399
ZINC000065074802	312	2498	1405
ZINC000012462157	735	2079	1407
ZINC000035430665	1056	1759	1407.5
ZINC000000756531	681	2135	1408
ZINC000012413723	1177	1640	1408.5
ZINC000000716801	970	1847	1408.5
ZINC000065058122	1844	974	1409
ZINC000008287180	2406	413	1409.5
ZINC000085942203	2694	127	1410.5
ZINC000065171374	2252	569	1410.5
ZINC000096358927	1086	1737	1411.5
ZINC000004184115	2382	443	1412.5
ZINC000006821057	2405	422	1413.5
ZINC000019210502	1374	1454	1414
ZINC000026565003	1049	1780	1414.5
ZINC000019625874	1795	1035	1415
ZINC000040312452	2237	595	1416
ZINC000018325284	750	2082	1416
ZINC000009251336	1020	1814	1417
ZINC000008442427	2603	233	1418
ZINC000003033222	698	2138	1418
ZINC000035372147	129	2707	1418
ZINC000032983703	1606	1233	1419.5
ZINC000169770523	1101	1739	1420
ZINC000000822935	394	2448	1421
ZINC000101204827	657	2187	1422
ZINC000001323564	1714	1131	1422.5
ZINC000006793895	1538	1312	1425
ZINC000009527268	1334	1521	1427.5
ZINC000001207371	141	2714	1427.5
ZINC000065058124	1075	1782	1428.5
ZINC000008588740	2159	701	1430
ZINC000064677353	2019	841	1430
ZINC000018074512	20	2841	1430.5
ZINC000027793808	634	2229	1431.5
ZINC000001111944	61	2803	1432
ZINC000064990783	1633	1235	1434
ZINC000013358073	1967	902	1434.5
ZINC000009490164	2816	55	1435.5
ZINC000020272745	1989	882	1435.5
ZINC000072325780	1852	1019	1435.5
ZINC000021018637	1381	1491	1436
ZINC000032998870	1608	1265	1436.5
ZINC000027583899	361	2512	1436.5
ZINC000064968448	2241	633	1437
ZINC000033254729	363	2513	1438
ZINC000012413710	1566	1315	1440.5
ZINC000065021305	934	1947	1440.5
ZINC000015953719	2447	435	1441
ZINC000001950659	1290	1597	1443.5
ZINC000065114033	940	1949	1444.5
ZINC000000044168	1680	1211	1445.5
ZINC000008602066	1547	1344	1445.5
ZINC000006942860	718	2175	1446.5
ZINC000000290473	389	2505	1447
ZINC000012861846	893	2002	1447.5
ZINC000012296975	2822	74	1448
ZINC000000423631	1890	1006	1448
ZINC000004694472	1317	1581	1449
ZINC000101203598	1657	1248	1452.5
ZINC000169770814	1870	1039	1454.5
ZINC000033130097	444	2465	1454.5
ZINC000006724282	709	2201	1455
ZINC000101208605	1661	1250	1455.5
ZINC000065031676	2248	665	1456.5
ZINC000002103864	484	2430	1457
ZINC000065057788	2249	666	1457.5
ZINC000104762448	1095	1820	1457.5
ZINC000003258669	843	2072	1457.5
ZINC000013556129	896	2020	1458
ZINC000000669296	469	2447	1458
ZINC000096310312	1650	1267	1458.5
ZINC000008642690	2409	512	1460.5
ZINC000006190680	2150	771	1460.5
ZINC000012005859	2821	103	1462
ZINC000020258903	1591	1333	1462
ZINC000064989814	251	2677	1464
ZINC000019323613	1195	1734	1464.5
ZINC000032974317	2667	263	1465
ZINC000000884751	1280	1650	1465
ZINC000006947039	856	2075	1465.5
ZINC000015723768	1785	1148	1466.5
ZINC000000463283	1268	1667	1467.5
ZINC000021089549	1802	1134	1468
ZINC000065097775	938	2005	1471.5
ZINC000033328128	1819	1127	1473
ZINC000013534584	1970	983	1476.5
ZINC000169770596	951	2007	1479
ZINC000150415840	2707	258	1482.5
ZINC000046077816	1829	1136	1482.5
ZINC000036369995	305	2660	1482.5
ZINC000000339819	1695	1271	1483
ZINC000169772574	2057	911	1484
ZINC000000270124	2321	648	1484.5
ZINC000012372645	2427	543	1485
ZINC000046012257	369	2602	1485.5
ZINC000006624015	2151	821	1486
ZINC000021089564	1199	1777	1488
ZINC000169766468	2509	468	1488.5
ZINC000020900701	236	2741	1488.5
ZINC000032124210	1811	1167	1489
ZINC000027662264	71	2909	1490
ZINC000012297017	1342	1639	1490.5
ZINC000015415162	296	2688	1492
ZINC000019323600	2651	334	1492.5
ZINC000015843116	2195	790	1492.5
ZINC000169772219	1458	1528	1493
ZINC000030952686	1386	1604	1495
ZINC000012427867	2625	366	1495.5
ZINC000101204764	2900	92	1496
ZINC000006935560	1544	1448	1496
ZINC000013551124	2636	360	1498
ZINC000064989978	2480	516	1498
ZINC000101208717	1092	1905	1498.5
ZINC000000706958	969	2029	1499
ZINC000003117412	842	2157	1499.5
ZINC000015415616	2191	809	1500
ZINC000000851771	2103	897	1500
ZINC000008764945	2413	590	1501.5
ZINC000001251268	1492	1518	1505
ZINC000001748243	1287	1728	1507.5
ZINC000003532863	1001	2014	1507.5
ZINC000000709084	165	2850	1507.5
ZINC000012462869	1358	1659	1508.5
ZINC000020852027	1801	1220	1510.5
ZINC000012462144	1571	1451	1511
ZINC000001428654	270	2752	1511
ZINC000004130992	2581	442	1511.5
ZINC000101203370	2036	990	1513
ZINC000002873361	1508	1519	1513.5
ZINC000096113678	2493	535	1514
ZINC000000970802	1705	1325	1515
ZINC000054297640	1064	1967	1515.5
ZINC000001321332	1914	1120	1517
ZINC000008610087	1548	1486	1517
ZINC000019625263	360	2674	1517
ZINC000000524472	1896	1139	1517.5
ZINC000012447163	1774	1262	1518
ZINC000000852673	1482	1554	1518
ZINC000008793763	1552	1487	1519.5
ZINC000055072119	1833	1207	1520
ZINC000012360238	2824	217	1520.5
ZINC000020385151	1799	1242	1520.5
ZINC000000101398	810	2233	1521.5
ZINC000002242247	1131	1915	1523
ZINC000169775838	2719	329	1524
ZINC000012417214	2181	868	1524.5
ZINC000064759160	2879	171	1525
ZINC000000117162	961	2090	1525.5
ZINC000001120265	982	2070	1526
ZINC000046079822	927	2128	1527.5
ZINC000033131000	1395	1661	1528
ZINC000012462907	1181	1876	1528.5
ZINC000150600537	2710	348	1529
ZINC000012427853	2434	625	1529.5
ZINC000064956802	1840	1221	1530.5
ZINC000027746352	1385	1676	1530.5
ZINC000009660293	1765	1298	1531.5
ZINC000027793184	237	2826	1531.5
ZINC000012860207	1030	2037	1533.5
ZINC000012860678	432	2637	1534.5
ZINC000004121079	2138	932	1535
ZINC000001463418	1496	1575	1535.5
ZINC000006793674	1151	1920	1535.5
ZINC000096310260	106	2967	1536.5
ZINC000009250969	2614	461	1537.5
ZINC000032593586	1813	1264	1538.5
ZINC000012418822	2624	454	1539
ZINC000009660127	1764	1314	1539
ZINC000006793616	1326	1752	1539
ZINC000006793620	855	2223	1539
ZINC000150598981	2276	803	1539.5
ZINC000016841422	1372	1707	1539.5
ZINC000009668499	875	2204	1539.5
ZINC000002284557	2564	519	1541.5
ZINC000000176897	2747	337	1542
ZINC000065171207	775	2314	1544.5
ZINC000013370135	435	2657	1546
ZINC000001249171	2115	978	1546.5
ZINC000001088645	1121	1974	1547.5
ZINC000012413718	2832	264	1548
ZINC000012858352	358	2738	1548
ZINC000101416551	164	2932	1548
ZINC000020564235	753	2349	1551
ZINC000006645695	1148	1957	1552.5
ZINC000000236192	813	2292	1552.5
ZINC000004487170	2795	311	1553
ZINC000002726278	1929	1177	1553
ZINC000033327525	1396	1711	1553.5
ZINC000169776893	137	2970	1553.5
ZINC000012428191	1354	1754	1554
ZINC000035399361	547	2563	1555
ZINC000033130884	1051	2060	1555.5
ZINC000012410854	1769	1346	1557.5
ZINC000169771035	2292	825	1558.5
ZINC000101208182	454	2665	1559.5
ZINC000064887968	1407	1713	1560
ZINC000169766214	1246	1882	1564
ZINC000002280177	332	2805	1568.5
ZINC000009660248	2175	964	1569.5
ZINC000253413337	2522	618	1570
ZINC000169765378	2508	635	1571.5
ZINC000169772875	2058	1086	1572
ZINC000065078937	937	2209	1573
ZINC000009660307	1561	1586	1573.5
ZINC000103574748	28	3119	1573.5
ZINC000006821422	2804	345	1574.5
ZINC000000121768	2531	619	1575
ZINC000001210436	1712	1441	1576.5
ZINC000010014019	1170	1983	1576.5
ZINC000169766636	800	2357	1578.5
ZINC000006876635	1542	1617	1579.5
ZINC000169766723	801	2358	1579.5
ZINC000008782368	2165	999	1582
ZINC000004645834	1007	2158	1582.5
ZINC000033140725	1205	1963	1584
ZINC000065210328	2882	288	1585
ZINC000012462116	2627	544	1585.5
ZINC000169775768	956	2215	1585.5
ZINC000009355775	2616	558	1587
ZINC000003035378	2571	603	1587
ZINC000000281192	1473	1701	1587
ZINC000019625909	1796	1381	1588.5
ZINC000101207329	947	2231	1589
ZINC000035373721	1398	1781	1589.5
ZINC000033283622	198	2983	1590.5
ZINC000065171154	1421	1762	1591.5
ZINC000169770742	2291	895	1593
ZINC000041428388	1619	1567	1593
ZINC000169766136	1448	1738	1593
ZINC000000626078	1897	1293	1595
ZINC000035514866	768	2422	1595
ZINC000030952852	2006	1185	1595.5
ZINC000072324739	1429	1764	1596.5
ZINC000096309803	1229	1968	1598.5
ZINC000006793390	220	2977	1598.5
ZINC000004783178	1145	2053	1599
ZINC000101208417	660	2544	1602
ZINC000004990064	1008	2198	1603
ZINC000005225299	1010	2200	1605
ZINC000009250968	1555	1656	1605.5
ZINC000101207306	566	2646	1606
ZINC000004902978	17	3195	1606
ZINC000004857359	1319	1894	1606.5
ZINC000072325310	2487	727	1607
ZINC000021089575	1594	1621	1607.5
ZINC000033328092	2011	1206	1608.5
ZINC000033327565	1054	2163	1608.5
ZINC000003033237	999	2220	1609.5
ZINC000065057706	1218	2004	1611
ZINC000001778860	1720	1503	1611.5
ZINC000020464741	534	2690	1612
ZINC000003656402	2133	1092	1612.5
ZINC000001576166	2118	1107	1612.5
ZINC000000634564	2099	1128	1613.5
ZINC000006811447	1153	2074	1613.5
ZINC000016040007	1190	2038	1614
ZINC000101281801	1861	1369	1615
ZINC000065269638	1428	1802	1615
ZINC000012427783	2183	1049	1616
ZINC000009211745	723	2509	1616
ZINC000035430772	1822	1411	1616.5
ZINC000006230369	3215	22	1618.5
ZINC000001103281	1707	1530	1618.5
ZINC000064978168	1073	2164	1618.5
ZINC000015842479	2846	392	1619
ZINC000000121785	1689	1552	1620.5
ZINC000012446800	1773	1471	1622
ZINC000006940702	717	2527	1622
ZINC000008917914	610	2635	1622.5
ZINC000001461157	210	3037	1623.5
ZINC000065178385	558	2693	1625.5
ZINC000004712533	1745	1507	1626
ZINC000027747016	759	2495	1627
ZINC000065057800	1843	1412	1627.5
ZINC000019323898	1196	2059	1627.5
ZINC000004487696	2796	460	1628
ZINC000015682266	1784	1472	1628
ZINC000015884389	747	2511	1629
ZINC000064986982	2245	1016	1630.5
ZINC000013369827	295	2966	1630.5
ZINC000004570731	2142	1122	1632
ZINC000003615077	1514	1750	1632
ZINC000002829138	2567	698	1632.5
ZINC000001858129	1499	1770	1634.5
ZINC000005029537	2394	876	1635
ZINC000072325291	1430	1840	1635
ZINC000000921109	1484	1788	1636
ZINC000006940694	1753	1520	1636.5
ZINC000012413499	2623	654	1638.5
ZINC000101198591	1437	1841	1639
ZINC000065030183	2682	598	1640
ZINC000006779978	2404	877	1640.5
ZINC000012062487	1341	1940	1640.5
ZINC000000490419	1477	1805	1641
ZINC000065009183	1074	2208	1641
ZINC000169768362	2281	1004	1642.5
ZINC000002190791	1728	1557	1642.5
ZINC000017295740	1192	2098	1645
ZINC000015884383	2640	655	1647.5
ZINC000004840093	1318	1977	1647.5
ZINC000096113745	1084	2211	1647.5
ZINC000012370966	876	2419	1647.5
ZINC000000030132	385	2913	1649
ZINC000002953671	116	3182	1649
ZINC000101203324	656	2645	1650.5
ZINC000003908078	1004	2302	1653
ZINC000101207033	1442	1865	1653.5
ZINC000075437297	1431	1879	1655
ZINC000000120941	1263	2048	1655.5
ZINC000065235154	651	2661	1656
ZINC000009660035	1337	1982	1659.5
ZINC000001463416	1495	1825	1660
ZINC000002081941	692	2628	1660
ZINC000065195178	315	3010	1662.5
ZINC000009095535	1017	2309	1663
ZINC000065074799	375	2952	1663.5
ZINC000000163007	2080	1253	1666.5
ZINC000000677008	1116	2218	1667
ZINC000033301989	74	3263	1668.5
ZINC000003029970	1511	1829	1670
ZINC000015681123	2637	704	1670.5
ZINC000002136133	835	2506	1670.5
ZINC000006811746	605	2737	1671
ZINC000000261835	2090	1254	1672
ZINC000033326183	2232	1113	1672.5
ZINC000065235460	1850	1495	1672.5
ZINC000096358896	1651	1694	1672.5
ZINC000072325895	1853	1496	1674.5
ZINC000101208648	1445	1904	1674.5
ZINC000040309887	925	2424	1674.5
ZINC000169770200	2286	1064	1675
ZINC000006793799	498	2853	1675.5
ZINC000169771278	1673	1679	1676
ZINC000002832707	2784	571	1677.5
ZINC000027793230	93	3262	1677.5
ZINC000009962403	1340	2018	1679
ZINC000252585771	1255	2104	1679.5
ZINC000021944525	1048	2311	1679.5
ZINC000015729326	898	2461	1679.5
ZINC000024611090	2000	1363	1681.5
ZINC000169771130	667	2696	1681.5
ZINC000059065274	248	3116	1682
ZINC000002110052	2559	806	1682.5
ZINC000008595309	3225	142	1683.5
ZINC000000026546	2301	1067	1684
ZINC000012447106	882	2488	1685
ZINC000001253050	2547	828	1687.5
ZINC000065057716	936	2440	1688
ZINC000006793603	1325	2054	1689.5
ZINC000002087761	2976	407	1691.5
ZINC000101203803	3102	283	1692.5
ZINC000012401787	2829	559	1694
ZINC000001126700	2545	848	1696.5
ZINC000002191071	1924	1469	1696.5
ZINC000001771727	2119	1277	1698
ZINC000096115196	1854	1544	1699
ZINC000064989787	1216	2183	1699.5
ZINC000015721882	745	2658	1701.5
ZINC000035459155	639	2764	1701.5
ZINC000065311440	563	2844	1703.5
ZINC000000261828	2320	1088	1704
ZINC000065184072	2683	726	1704.5
ZINC000019625108	1983	1426	1704.5
ZINC000012376273	2429	981	1705
ZINC000027439511	2002	1408	1705
ZINC000037133159	247	3164	1705.5
ZINC000009250927	223	3198	1710.5
ZINC000004487684	1006	2417	1711.5
ZINC000021944578	1382	2042	1712
ZINC000006798871	1152	2272	1712
ZINC000002131462	1921	1505	1713
ZINC000064677477	1837	1589	1713
ZINC000002099586	2356	1071	1713.5
ZINC000032987785	3076	352	1714
ZINC000002244942	838	2590	1714
ZINC000004325892	2385	1044	1714.5
ZINC000064968463	2242	1187	1714.5
ZINC000002294794	2780	650	1715
ZINC000169775834	1460	1971	1715.5
ZINC000000261802	1114	2321	1717.5
ZINC000000865027	1483	1953	1718
ZINC000003040421	2996	441	1718.5
ZINC000027664000	2467	971	1719
ZINC000032995156	2469	972	1720.5
ZINC000169770082	2052	1390	1721
ZINC000022454886	755	2691	1723
ZINC000003154721	339	3108	1723.5
ZINC000035399276	2672	779	1725.5
ZINC000169765457	1097	2355	1726
ZINC000009660246	2422	1031	1726.5
ZINC000018042136	749	2704	1726.5
ZINC000000851776	2337	1118	1727.5
ZINC000001827416	2771	686	1728.5
ZINC000065078339	2482	975	1728.5
ZINC000169765423	1244	2213	1728.5
ZINC000000854165	683	2775	1729
ZINC000100757754	1435	2025	1730
ZINC000169770987	1103	2359	1731
ZINC000019625258	1589	1877	1733
ZINC000002208316	993	2480	1736.5
ZINC000005680671	278	3196	1737
ZINC000004487695	1744	1731	1737.5
ZINC000064978055	2244	1234	1739
ZINC000101150868	1436	2046	1741
ZINC000033012681	2872	614	1743
ZINC000000759139	8	3483	1745.5
ZINC000019625888	2656	839	1747.5
ZINC000001056072	476	3020	1748
ZINC000000429560	2326	1172	1749
ZINC000006840041	2155	1343	1749
ZINC000001109504	1489	2010	1749.5
ZINC000065077978	774	2725	1749.5
ZINC000019323560	1794	1708	1751
ZINC000169766291	3110	397	1753.5
ZINC000000974548	2111	1396	1753.5
ZINC000015682076	1369	2142	1755.5
ZINC000085878941	2492	1020	1756
ZINC000019625162	1588	1924	1756
ZINC000101205387	2267	1249	1758
ZINC000000709784	3359	158	1758.5
ZINC000002153622	2979	540	1759.5
ZINC000064968077	2025	1494	1759.5
ZINC000002133434	1300	2219	1759.5
ZINC000004056187	598	2922	1760
ZINC000035430808	1209	2312	1760.5
ZINC000002875994	2365	1159	1762
ZINC000003363673	340	3184	1762
ZINC000024611865	2001	1524	1762.5
ZINC000035430709	924	2601	1762.5
ZINC000015415620	3251	275	1763
ZINC000011916633	122	3407	1764.5
ZINC000035399447	367	3163	1765
ZINC000003021699	3394	139	1766.5
ZINC000002226426	2358	1175	1766.5
ZINC000019322847	751	2782	1766.5
ZINC000252585910	809	2731	1770
ZINC000012005828	2622	919	1770.5
ZINC000002106987	1298	2243	1770.5
ZINC000001291542	2548	996	1772
ZINC000001368702	2350	1195	1772.5
ZINC000003017609	1735	1810	1772.5
ZINC000169768461	50	3496	1773
ZINC000000488181	2754	793	1773.5
ZINC000000030181	2067	1480	1773.5
ZINC000019625780	2857	691	1774
ZINC000000709970	2335	1213	1774
ZINC000101203003	2497	1053	1775
ZINC000033060138	1609	1943	1776
ZINC000001128946	2113	1440	1776.5
ZINC000008782940	2608	946	1777
ZINC000169771265	808	2746	1777
ZINC000000852604	3364	191	1777.5
ZINC000001057730	1706	1850	1778
ZINC000035558580	2016	1542	1779
ZINC000169775788	1251	2316	1783.5
ZINC000004375132	3409	159	1784
ZINC000008764824	1551	2017	1784
ZINC000000856790	2105	1467	1786
ZINC000033264009	3079	495	1787
ZINC000064955724	1628	1946	1787
ZINC000101204960	784	2790	1787
ZINC000003195780	2789	786	1787.5
ZINC000030952814	2225	1350	1787.5
ZINC000008771991	283	3292	1787.5
ZINC000015839669	125	3450	1787.5
ZINC000015880515	2639	937	1788
ZINC000101406955	1238	2340	1789
ZINC000002974884	2993	587	1790
ZINC000248256706	24	3557	1790.5
ZINC000006745438	1149	2433	1791
ZINC000033261883	1208	2376	1792
ZINC000006858094	606	2978	1792
ZINC000169765382	1243	2342	1792.5
ZINC000002126962	2561	1025	1793
ZINC000019625232	3263	326	1794.5
ZINC000101207925	2042	1548	1795
ZINC000169765364	798	2793	1795.5
ZINC000019323650	2653	939	1796
ZINC000035430696	764	2828	1796
ZINC000000465698	675	2917	1796
ZINC000054992094	3496	100	1798
ZINC000003902783	1139	2457	1798
ZINC000004171319	1742	1855	1798.5
ZINC000002430173	2360	1238	1799
ZINC000064818391	1838	1761	1799.5
ZINC000008964887	2815	788	1801.5
ZINC000065074665	3289	318	1803.5
ZINC000012664270	1966	1641	1803.5
ZINC000001061793	3169	440	1804.5
ZINC000101205256	1659	1950	1804.5
ZINC000001796217	1288	2324	1806
ZINC000064668968	1406	2207	1806.5
ZINC000015843146	3254	361	1807.5
ZINC000005030517	3010	606	1808
ZINC000101205671	2268	1351	1809.5
ZINC000015858600	2197	1423	1810
ZINC000000105994	2314	1307	1810.5
ZINC000000035528	260	3361	1810.5
ZINC000002375459	995	2630	1812.5
ZINC000065031144	3093	533	1813
ZINC000008764904	2412	1217	1814.5
ZINC000000407211	1266	2363	1814.5
ZINC000020131877	2205	1427	1816
ZINC000001550030	3174	459	1816.5
ZINC000008577209	1949	1684	1816.5
ZINC000001134586	3573	61	1817
ZINC000004776094	3413	225	1819
ZINC000035741595	1059	2579	1819
ZINC000001137359	1708	1933	1820.5
ZINC000002350117	695	2946	1820.5
ZINC000003881558	2792	851	1821.5
ZINC000013629969	2190	1453	1821.5
ZINC000169771224	1104	2545	1824.5
ZINC000000945046	1905	1745	1825
ZINC000021911993	908	2742	1825
ZINC000001763632	1718	1934	1826
ZINC000000265981	1886	1768	1827
ZINC000064747797	772	2883	1827.5
ZINC000000627362	2332	1324	1828
ZINC000015858503	1578	2081	1829.5
ZINC000000208114	1112	2550	1831
ZINC000065233222	1223	2442	1832.5
ZINC000003027549	3600	66	1833
ZINC000032983684	1387	2279	1833
ZINC000002060624	142	3525	1833.5
ZINC000003055659	1512	2156	1834
ZINC000032974291	3481	189	1835
ZINC000006738334	710	2962	1836
ZINC000023573165	911	2762	1836.5
ZINC000000703838	2759	915	1837
ZINC000000781522	1480	2194	1837
ZINC000016705926	2641	1034	1837.5
ZINC000033061277	3275	405	1840
ZINC000000031032	2068	1613	1840.5
ZINC000000727753	582	3102	1842
ZINC000064677588	1625	2063	1844
ZINC000169771609	384	3306	1845
ZINC000101206962	1091	2603	1847
ZINC000000682302	2541	1155	1848
ZINC000000945049	2343	1354	1848.5
ZINC000009659961	1557	2140	1848.5
ZINC000000045522	2307	1391	1849
ZINC000006119283	3214	486	1850
ZINC000065097318	1418	2282	1850
ZINC000101201386	1233	2468	1850.5
ZINC000000708628	78	3623	1850.5
ZINC000033078188	2228	1475	1851.5
ZINC000004834736	2145	1560	1852.5
ZINC000012371345	3440	273	1856.5
ZINC000000064384	1875	1843	1859
ZINC000169770872	3322	398	1860
ZINC000065057722	1636	2085	1860.5
ZINC000000952267	687	3036	1861.5
ZINC000004943594	1747	1978	1862.5
ZINC000035446659	131	3594	1862.5
ZINC000065097883	939	2787	1863
ZINC000004938644	2146	1582	1864
ZINC000000323502	673	3055	1864
ZINC000006945976	3221	511	1866
ZINC000012376304	877	2855	1866
ZINC000013370125	895	2839	1867
ZINC000009588154	1162	2573	1867.5
ZINC000002054773	2121	1615	1868
ZINC000009250964	2613	1124	1868.5
ZINC000006840038	2599	1144	1871.5
ZINC000169766630	460	3284	1872
ZINC000008607214	2161	1584	1872.5
ZINC000013370074	34	3711	1872.5
ZINC000002605462	3193	553	1873
ZINC000002832826	2568	1178	1873
ZINC000006289572	2802	945	1873.5
ZINC000004677277	2586	1163	1874.5
ZINC000169768153	2051	1698	1874.5
ZINC000012437178	2626	1125	1875.5
ZINC000169767990	1869	1883	1876
ZINC000006623690	1532	2222	1877
ZINC000101205502	658	3096	1877
ZINC000000829486	682	3073	1877.5
ZINC000085876508	2259	1497	1878
ZINC000002425566	696	3060	1878
ZINC000169769548	803	2954	1878.5
ZINC000008189563	2158	1600	1879
ZINC000021366810	3068	692	1880
ZINC000000263554	1471	2293	1882
ZINC000021148204	2862	903	1882.5
ZINC000000853073	396	3369	1882.5
ZINC000169767960	2713	1054	1883.5
ZINC000001463679	2117	1651	1884
ZINC000000789670	1700	2068	1884
ZINC000169771109	51	3719	1885
ZINC000032202915	1812	1961	1886.5
ZINC000032974308	3660	114	1887
ZINC000006793835	712	3062	1887
ZINC000000952254	1906	1869	1887.5
ZINC000065171164	1422	2353	1887.5
ZINC000015721906	2192	1588	1890
ZINC000032987375	3075	707	1891
ZINC000005273905	1749	2033	1891
ZINC000000101404	1466	2317	1891.5
ZINC000020180477	1798	1986	1892
ZINC000005730533	1750	2034	1892
ZINC000065233110	2484	1305	1894.5
ZINC000169682820	2277	1515	1896
ZINC000012413290	1961	1832	1896.5
ZINC000032998857	1390	2403	1896.5
ZINC000000649629	1272	2521	1896.5
ZINC000065097806	449	3344	1896.5
ZINC000024611079	1808	1987	1897.5
ZINC000065171165	1221	2581	1901
ZINC000019323581	2454	1349	1901.5
ZINC000014136546	1971	1833	1902
ZINC000003645863	3397	408	1902.5
ZINC000020355306	2206	1602	1904
ZINC000169775535	2519	1291	1905
ZINC000000168452	2743	1068	1905.5
ZINC000169767936	2049	1766	1907.5
ZINC000019322831	1194	2621	1907.5
ZINC000000856167	822	2995	1908.5
ZINC000169769541	665	3152	1908.5
ZINC000005152239	3212	607	1909.5
ZINC000101208756	792	3029	1910.5
ZINC000020237146	3061	762	1911.5
ZINC000064873326	2022	1801	1911.5
ZINC000021101041	1803	2021	1912
ZINC000169770827	3321	507	1914
ZINC000019320259	1791	2039	1915
ZINC000033061822	3665	166	1915.5
ZINC000169769537	2284	1550	1917
ZINC000009659957	1164	2671	1917.5
ZINC000064989957	3288	549	1918.5
ZINC000023980465	2868	970	1919
ZINC000002828431	2989	850	1919.5
ZINC000004318663	2582	1257	1919.5
ZINC000006646793	3217	623	1920
ZINC000012860781	1184	2656	1920
ZINC000009495278	729	3111	1920
ZINC000013369839	434	3408	1921
ZINC000169775653	955	2888	1921.5
ZINC000023694107	756	3087	1921.5
ZINC000009660083	2170	1674	1922
ZINC000006793314	1324	2526	1925
ZINC000001773392	830	3021	1925.5
ZINC000009251418	287	3566	1926.5
ZINC000000939357	1702	2152	1927
ZINC000065074806	3679	177	1928
ZINC000009250929	224	3633	1928.5
ZINC000035399370	1820	2044	1932
ZINC000032998413	3663	205	1934
ZINC000012414453	3032	836	1934
ZINC000009158224	1761	2108	1934.5
ZINC000004708420	495	3374	1934.5
ZINC000019323584	3261	611	1936
ZINC000002941154	2367	1506	1936.5
ZINC000001770143	2768	1108	1938
ZINC000033327564	2671	1205	1938
ZINC000005907073	854	3022	1938
ZINC000065269969	2689	1190	1939.5
ZINC000064814714	2020	1862	1941
ZINC000000217006	3346	537	1941.5
ZINC000015842510	3456	434	1945
ZINC000009122219	3620	271	1945.5
ZINC000004116044	2580	1311	1945.5
ZINC000012427861	3629	265	1947
ZINC000032959476	3072	822	1947
ZINC000065235110	1849	2045	1947
ZINC000169768101	3112	783	1947.5
ZINC000100163548	655	3244	1949.5
ZINC000000985309	1908	1993	1950.5
ZINC000004092504	3203	700	1951.5
ZINC000169770030	2514	1389	1951.5
ZINC000005141081	2395	1509	1952
ZINC000000614942	2331	1573	1952
ZINC000002986027	2369	1537	1953
ZINC000064787914	2477	1431	1954
ZINC000017258461	1373	2535	1954
ZINC000009251400	226	3684	1955
ZINC000000361920	2092	1822	1957
ZINC000000208790	1469	2446	1957.5
ZINC000008310944	719	3197	1958
ZINC000000155181	3338	582	1960
ZINC000065097319	1638	2283	1960.5
ZINC000002874610	1309	2615	1962
ZINC000000121728	2315	1614	1964.5
ZINC000000204625	2085	1844	1964.5
ZINC000027664546	2003	1926	1964.5
ZINC000049409974	3090	840	1965
ZINC000002827451	596	3334	1965
ZINC000012462134	3809	123	1966
ZINC000006793444	1537	2395	1966
ZINC000035430673	923	3009	1966
ZINC000065115704	1419	2514	1966.5
ZINC000002667990	2126	1808	1967
ZINC000000952269	474	3461	1967.5
ZINC000019625839	1197	2740	1968.5
ZINC000001156328	2114	1824	1969
ZINC000072325608	2887	1052	1969.5
ZINC000169770912	2054	1885	1969.5
ZINC000000440488	1891	2049	1970
ZINC000065232732	1425	2515	1970
ZINC000032974325	3661	280	1970.5
ZINC000010776703	1766	2176	1971
ZINC000012371765	3240	703	1971.5
ZINC000035446866	3085	858	1971.5
ZINC000000630299	2098	1845	1971.5
ZINC000033276677	3843	102	1972.5
ZINC000064578348	2018	1927	1972.5
ZINC000020898348	3064	883	1973.5
ZINC000012862765	2630	1317	1973.5
ZINC000033130989	2471	1476	1973.5
ZINC000027992468	1600	2350	1975
ZINC000049543573	2240	1712	1976
ZINC000001052393	826	3126	1976
ZINC000004992098	2392	1561	1976.5
ZINC000033070980	1392	2561	1976.5
ZINC000065322558	942	3011	1976.5
ZINC000021707742	1047	2907	1977
ZINC000008764778	2810	1145	1977.5
ZINC000064969263	2243	1714	1978.5
ZINC000009660087	1338	2619	1978.5
ZINC000101206856	786	3171	1978.5
ZINC000002421951	1506	2453	1979.5
ZINC000000182566	1111	2848	1979.5
ZINC000002400723	114	3846	1980
ZINC000004194800	705	3258	1981.5
ZINC000035430841	2473	1493	1983
ZINC000003030015	1934	2032	1983
ZINC000035430806	1058	2910	1984
ZINC000004740491	3006	963	1984.5
ZINC000096387346	1856	2113	1984.5
ZINC000009543754	1335	2636	1985.5
ZINC000075877171	1227	2744	1985.5
ZINC000002130182	2778	1196	1987
ZINC000049401494	928	3046	1987
ZINC000006901040	714	3260	1987
ZINC000000262522	1884	2091	1987.5
ZINC000032593646	1602	2374	1988
ZINC000012662278	431	3545	1988
ZINC000085878400	2260	1717	1988.5
ZINC000012413724	2833	1146	1989.5
ZINC000021944528	2661	1318	1989.5
ZINC000005378372	2149	1830	1989.5
ZINC000006793718	604	3375	1989.5
ZINC000009251432	511	3468	1989.5
ZINC000169766381	3311	669	1990
ZINC000008610039	2604	1377	1990.5
ZINC000009251380	1161	2820	1990.5
ZINC000169770610	383	3599	1991
ZINC000049410031	1404	2580	1992
ZINC000008914284	1331	2654	1992.5
ZINC000002828859	3778	208	1993
ZINC000101207623	1443	2543	1993
ZINC000033252358	2229	1758	1993.5
ZINC000009251415	726	3261	1993.5
ZINC000000610919	2755	1236	1995.5
ZINC000009781554	3027	965	1996
ZINC000012413573	3031	966	1998.5
ZINC000032987002	3842	157	1999.5
ZINC000000050003	2730	1269	1999.5
ZINC000002109390	2558	1442	2000
ZINC000002927528	1733	2269	2001
ZINC000005019161	2147	1856	2001.5
ZINC000000834044	2336	1669	2002.5
ZINC000000623390	2095	1910	2002.5
ZINC000002131966	589	3419	2004
ZINC000065248898	1225	2788	2006.5
ZINC000032987833	3662	353	2007.5
ZINC000004814311	3007	1008	2007.5
ZINC000012370965	1345	2673	2009
ZINC000008611094	2162	1857	2009.5
ZINC000009008536	150	3871	2010.5
ZINC000004517514	2386	1636	2011
ZINC000012662218	1776	2246	2011
ZINC000032998447	1389	2640	2014.5
ZINC000169775817	2060	1970	2015
ZINC000101207710	200	3830	2015
ZINC000169775500	573	3459	2016
ZINC000009827902	1956	2077	2016.5
ZINC000065165649	2251	1783	2017
ZINC000003035373	408	3628	2018
ZINC000009660270	2819	1218	2018.5
ZINC000035430717	1616	2421	2018.5
ZINC000004056194	1140	2900	2020
ZINC000001134121	2346	1702	2024
ZINC000000710186	1276	2773	2024.5
ZINC000003146685	2371	1681	2026
ZINC000035446855	1210	2842	2026
ZINC000004867717	1528	2525	2026.5
ZINC000002951061	1136	2921	2028.5
ZINC000000636759	3162	896	2029
ZINC000021094986	1200	2858	2029
ZINC000239274935	205	3853	2029
ZINC000002391940	2781	1278	2029.5
ZINC000000257204	2318	1743	2030.5
ZINC000101205535	1439	2625	2032
ZINC000000892816	1701	2364	2032.5
ZINC000000263620	814	3251	2032.5
ZINC000015721861	1577	2490	2033.5
ZINC000101208691	1237	2830	2033.5
ZINC000000121773	1879	2190	2034.5
ZINC000018188912	2646	1424	2035
ZINC000008654755	720	3350	2035
ZINC000065074659	3504	568	2036
ZINC000008593174	1950	2122	2036
ZINC000008765160	609	3465	2037
ZINC000033357183	3081	1000	2040.5
ZINC000004384101	3607	475	2041
ZINC000169768238	2512	1571	2041.5
ZINC000252585131	2299	1785	2042
ZINC000009458791	2417	1673	2045
ZINC000065210331	2883	1208	2045.5
ZINC000011904831	2621	1470	2045.5
ZINC000001250850	690	3402	2046
ZINC000001431477	3575	518	2046.5
ZINC000000104850	1876	2217	2046.5
ZINC000002107196	988	3105	2046.5
ZINC000004814246	2390	1704	2047
ZINC000002156801	2562	1534	2048
ZINC000065213313	2684	1413	2048.5
ZINC000064757864	2476	1622	2049
ZINC000035430700	1057	3045	2051
ZINC000009833317	3028	1076	2052
ZINC000012360232	1343	2761	2052
ZINC000009251437	727	3377	2052
ZINC000000259710	3150	957	2053.5
ZINC000065195396	941	3168	2054.5
ZINC000065004441	3678	436	2057
ZINC000000941339	1487	2627	2057
ZINC000012412502	3242	880	2061
ZINC000019323100	1586	2536	2061
ZINC000005029143	2393	1732	2062.5
ZINC000000101394	1260	2866	2063
ZINC000009250924	89	4037	2063
ZINC000020180950	1988	2143	2065.5
ZINC000019625824	3056	1079	2067.5
ZINC000075877117	2489	1646	2067.5
ZINC000001823150	3179	960	2069.5
ZINC000021116097	299	3840	2069.5
ZINC000101209917	3703	438	2070.5
ZINC000100755256	1858	2284	2071
ZINC000065265713	653	3492	2072.5
ZINC000101205196	2266	1880	2073
ZINC000000489787	1476	2670	2073
ZINC000005686750	1147	3002	2074.5
ZINC000015721829	1973	2179	2076
ZINC000005142611	3612	541	2076.5
ZINC000020890940	1593	2560	2076.5
ZINC000169766189	3310	844	2077
ZINC000049410027	1621	2537	2079
ZINC000000942476	2764	1395	2079.5
ZINC000020866317	2860	1301	2080.5
ZINC000096310296	1230	2931	2080.5
ZINC000019625409	1984	2181	2082.5
ZINC000104195457	1663	2502	2082.5
ZINC000004223036	3004	1162	2083
ZINC000009189591	722	3446	2084
ZINC000004326366	3787	390	2088.5
ZINC000012413575	3243	936	2089.5
ZINC000015880512	3458	723	2090.5
ZINC000000266543	1887	2294	2090.5
ZINC000000048205	2931	1252	2091.5
ZINC000004576160	2388	1795	2091.5
ZINC000169771114	4034	151	2092.5
ZINC000169775336	3119	1066	2092.5
ZINC000000945045	327	3859	2093
ZINC000000891969	2340	1849	2094.5
ZINC000169770156	4030	161	2095.5
ZINC000002999490	2994	1197	2095.5
ZINC000002298766	1925	2266	2095.5
ZINC000005431233	3012	1180	2096
ZINC000001088694	3572	621	2096.5
ZINC000169767968	3111	1084	2097.5
ZINC000015842734	2847	1348	2097.5
ZINC000020326619	1990	2205	2097.5
ZINC000008917879	2611	1585	2098
ZINC000101199005	1654	2542	2098
ZINC000002575474	3776	421	2098.5
ZINC000013123452	3248	949	2098.5
ZINC000006940688	1545	2652	2098.5
ZINC000169766116	2911	1290	2100.5
ZINC000000044493	1682	2519	2100.5
ZINC000019328764	1378	2824	2101
ZINC000002099333	1725	2478	2101.5
ZINC000001767075	479	3725	2102
ZINC000005033957	2590	1616	2103
ZINC000064959728	2024	2182	2103
ZINC000000663198	2540	1668	2104
ZINC000013370098	739	3470	2104.5
ZINC000101207345	567	3643	2105
ZINC000150663039	2045	2167	2106
ZINC000000443952	1892	2322	2107
ZINC000101207215	27	4188	2107.5
[truncated: 3,464 more rows]
